# Supplementary material for: Genetic Basis of Divergent Growth and Muscle Development in Purebred and Crossbred Leizhou Black Goats Revealed by Whole-Genome Resequencing
Source: Biology (Basel). 2026 Jun 29;15(13):1038. doi: 10.3390/biology15131038 (PMC13359781; doi:10.3390/biology15131038)
Supplement: Supplementary file 1 [file biology-15-01038-s001.zip]

Archive with 6 entries (6 files):
- Supplementary Table 1 Summary statistics of whole-genome resequencing data quality.xlsx
- Supplementary Table 2 WL_vs_JN.weir.valid.sorted.type.top0.0001.txt
- Supplementary Table 3 KEGG and GO for JN WL DEGs.xlsx
- Supplementary Table 4 Population distribution for JN WL SNPs.xlsx
- Supplementary Table 5 Frequency Distribution of the rs646826820 in six Goat breeds.xlsx
- Supplementary Table 6 Multi-tissue expression profiles of candidate genes.xlsx
