# Supplementary material for: Genetic Basis of Divergent Growth and Muscle Development in Purebred and Crossbred Leizhou Black Goats Revealed by Whole-Genome Resequencing
Source: Biology (Basel). 2026 Jun 29;15(13):1038. doi: 10.3390/biology15131038 (PMC13359781; doi:10.3390/biology15131038)
Supplement: Supplementary file 1 [file biology-15-01038-s001.zip › Supplementary Table 1 Summary statistics of whole-genome resequencing data quality.xlsx]

## Sheet: Sheet1
Supplementary Table 1. Summary statistics of whole-genome resequencing data quality for purebred and crossbred Leizhou Black goats
Group	Name	Mapping reads	Total reads	Mapping rate	Average depth
WL	WL01	378332010	391837877	0.9655	12.1
	WL02	390118249	400266081	0.9746	12.72
	WL03	394294011	414350563	0.9516	12.74
	WL04	376976918	382209002	0.9863	13.29
	WL05	389517202	403162185	0.9662	12.84
	WL06	396973686	415395447	0.9557	12.76
	WL07	398207477	415002572	0.9595	12.85
	WL08	397679016	416799703	0.9541	12.09
	WL09	368595462	386612798	0.9534	12.78
	WL10	382130730	400012838	0.9553	12.32
	WL11	386701503	401821158	0.9624	12.56
	WL12	398865189	405831461	0.9828	12.83
	WL13	411559810	420201143	0.9794	12.53
	WL14	396582986	413406579	0.9593	12.8
	WL15	403448087	412129560	0.9789	12.18
	WL16	386713454	391184036	0.9886	12.52
	WL17	397169982	417239114	0.9519	13.26
	WL18	386228303	402183791	0.9603	12.61
	WL19	386724110	399903729	0.967	12.22
	WL20	370699051	388863388	0.9533	12.84
	WL21	400898448	415071044	0.9659	12.53
	WL22	384871807	400125092	0.9619	13.61
JN	JN01	381163992	389381841	0.9789	12.95
	JN02	377290576	386005037	0.9774	12.43
	JN03	410556448	416377160	0.986	12.82
	JN04	394489579	400071399	0.986	12.68
	JN05	402461510	408154823	0.9861	12.29
	JN06	395286142	413738581	0.9554	13.25
	JN07	365664606	373397982	0.9793	12.19
	JN08	390832651	402660549	0.9706	12.91
	JN09	365173180	376170191	0.9708	12.29
	JN10	366624724	370576031	0.9893	12.62
	JN11	358659648	369578191	0.9705	13.71
	JN12	375905863	382506724	0.9827	12.11
	JN13	355283367	365800755	0.9712	12.86
	JN14	371842027	381556130	0.9745	12.24
	JN15	365363581	370101821	0.9872	11.99
	JN16	409570437	413876979	0.9896	12.37
	JN17	379442629	386019015	0.983	12.02
	JN18	404179016	415247028	0.9733	12.46
	JN19	399555053	417201901	0.9577	13.92
	JN20	393432607	405294118	0.9707	12.75
	JN21	391305251	405866272	0.9641	13.36
	JN22	370599564	395952079	0.936	13.24
	JN23	393804372	402777549	0.9777	13.94
	JN24	380618992	398904697	0.9542	13.04
	JN25	382130052	387709065	0.9856	12.41
	JN26	389540568	406358135	0.9586	12.37
	JN27	393672725	413220992	0.9527	13.51
	JN28	380956690	394413362	0.9659	12.58
	JN29	367326784	377757738	0.9724	12.34
	JN30	389510326	397972722	0.9787	12.63
	JN31	367722973	385682910	0.9534	12.11
	JN32	404369080	418383794	0.9665	12.27
	JN33	372451348	381177425	0.9771	13.14
	JN34	366891532	377138201	0.9728	12.88
	JN35	376864889	395634355	0.9526	12.16
	JN36	352106925	364125693	0.967	12.41
	JN37	389337576	406818933	0.957	13.29
	JN38	384110660	399200159	0.9622	12.15
	JN39	378061463	386903115	0.9771	12.55
	JN40	381455956	398180791	0.958	12.14
	JN41	370605066	380250331	0.9746	12.43
	JN42	389017769	399799680	0.973	13.27
	JN43	396367261	406506679	0.9751	12.9
	JN44	399871281	413516012	0.967	12.82
	JN45	379957500	389310811	0.976	12.36
	JN46	399875608	419755833	0.9526	12.77
	JN47	392258575	408582188	0.96	13.4
	JN48	400805840	412213890	0.9723	12.08
	JN49	400767780	419296347	0.9558	12.22
	JN50	399606144	410477648	0.9735	12.93
