# Supplementary material for: Genetic Basis of Divergent Growth and Muscle Development in Purebred and Crossbred Leizhou Black Goats Revealed by Whole-Genome Resequencing
Source: Biology (Basel). 2026 Jun 29;15(13):1038. doi: 10.3390/biology15131038 (PMC13359781; doi:10.3390/biology15131038)
Supplement: Supplementary file 1 [file biology-15-01038-s001.zip › Supplementary Table 2 WL_vs_JN.weir.valid.sorted.type.top0.0001.txt]

1	3199622	chr1__3199622	C	G	intergenic_region	SNP
1	3200094	chr1__3200094	C	T	intergenic_region	SNP
1	3200249	chr1__3200249	T	G	intergenic_region	SNP
1	14621500	chr1__14621500	A	C	intergenic_region	SNP
1	14623341	chr1__14623341	G	A	intergenic_region	SNP
1	14624300	chr1__14624300	C	A	intergenic_region	SNP
1	14625291	chr1__14625291	G	T	intergenic_region	SNP
1	14625946	chr1__14625946	C	T	intergenic_region	SNP
1	14627019	chr1__14627019	A	G	intergenic_region	SNP
1	14627777	chr1__14627777	A	G	intergenic_region	SNP
1	14630005	chr1__14630005	C	A	intergenic_region	SNP
1	14630956	chr1__14630956	G	C	intergenic_region	SNP
1	14631664	chr1__14631664	G	A	intergenic_region	SNP
1	14632062	chr1__14632062	T	C	intergenic_region	SNP
1	14632276	chr1__14632276	A	G	intergenic_region	SNP
1	14632704	chr1__14632704	G	A	intergenic_region	SNP
1	14632705	chr1__14632705	A	G	intergenic_region	SNP
1	14632799	chr1__14632799	T	C	intergenic_region	SNP
1	14634479	chr1__14634479	C	T	intergenic_region	SNP
1	14635752	chr1__14635752	C	T	intergenic_region	SNP
1	14636318	chr1__14636318	C	T	intergenic_region	SNP
1	14636724	chr1__14636724	T	C	intergenic_region	SNP
1	14636747	chr1__14636747	A	G	intergenic_region	SNP
1	14636949	chr1__14636949	T	C	intergenic_region	SNP
1	14639222	chr1__14639222	C	T	intergenic_region	SNP
1	14640557	chr1__14640557	G	A	intergenic_region	SNP
1	14640740	chr1__14640740	G	A	intergenic_region	SNP
1	14640894	chr1__14640894	A	C	intergenic_region	SNP
1	14641149	chr1__14641149	T	C	intergenic_region	SNP
1	14641361	chr1__14641361	C	A	intergenic_region	SNP
1	14642208	chr1__14642208	T	C	intergenic_region	SNP
1	14643336	chr1__14643336	T	A	intergenic_region	SNP
1	14644453	chr1__14644453	A	G	intergenic_region	SNP
1	14644972	chr1__14644972	C	A	intergenic_region	SNP
1	14646006	chr1__14646006	C	T	intergenic_region	SNP
1	14647724	chr1__14647724	T	C	intergenic_region	SNP
1	14647802	chr1__14647802	G	T	intergenic_region	SNP
1	14648348	chr1__14648348	C	A	intergenic_region	SNP
1	14649251	chr1__14649251	A	C	intergenic_region	SNP
1	14650514	chr1__14650514	C	T	intergenic_region	SNP
1	14651998	chr1__14651998	T	C	intergenic_region	SNP
1	14652508	chr1__14652508	G	C	intergenic_region	SNP
1	14696499	chr1__14696499	T	C	intergenic_region	SNP
1	35330614	chr1__35330614	C	T	intergenic_region	SNP
1	35384763	chr1__35384763	C	A	intergenic_region	SNP
1	35479222	chr1__35479222	T	C	intergenic_region	SNP
1	46713559	chr1__46713559	T	A	intergenic_region	SNP
1	46715986	chr1__46715986	A	T	intergenic_region	SNP
1	47190269	chr1__47190269	T	C	intergenic_region	SNP
1	47193556	chr1__47193556	A	C	intergenic_region	SNP
1	58463844	chr1__58463844	C	A	intron_variant	SNP
1	58565864	chr1__58565864	T	C	intron_variant	SNP
1	63783997	chr1__63783997	C	A	intergenic_region	SNP
1	63784982	chr1__63784982	C	T	intergenic_region	SNP
1	63793581	chr1__63793581	C	G	intron_variant	SNP
1	63794722	chr1__63794722	G	A	intron_variant	SNP
1	67185947	chr1__67185947	G	T	intron_variant	SNP
1	69625149	chr1__69625149	T	G	intergenic_region	SNP
1	72081032	chr1__72081032	T	C	intron_variant	SNP
1	72082039	chr1__72082039	G	A	intron_variant	SNP
1	72082177	chr1__72082177	C	T	intron_variant	SNP
1	78809554	chr1__78809554	T	C	intron_variant	SNP
1	84640904	chr1__84640904	A	G	intergenic_region	SNP
1	84718642	chr1__84718642	G	T	intergenic_region	SNP
1	128760989	chr1__128760989	T	C	intergenic_region	SNP
1	140221778	chr1__140221778	A	G	intron_variant	SNP
1	140222122	chr1__140222122	C	T	intron_variant	SNP
1	140222130	chr1__140222130	A	G	intron_variant	SNP
1	140234293	chr1__140234293	C	A	intron_variant	SNP
1	140237047	chr1__140237047	A	G	intron_variant	SNP
1	140245902	chr1__140245902	C	T	intron_variant	SNP
1	140249806	chr1__140249806	T	C	intron_variant	SNP
1	140253870	chr1__140253870	A	T	intron_variant	SNP
1	140256956	chr1__140256956	G	A	intron_variant	SNP
1	140257751	chr1__140257751	T	C	intron_variant	SNP
1	142910781	chr1__142910781	C	T	downstream_gene_variant	SNP
1	153678118	chr1__153678118	T	C	intergenic_region	SNP
1	153678381	chr1__153678381	C	T	intergenic_region	SNP
1	153678422	chr1__153678422	C	T	intergenic_region	SNP
1	153678428	chr1__153678428	G	C	intergenic_region	SNP
1	153678461	chr1__153678461	G	T	intergenic_region	SNP
1	153678667	chr1__153678667	G	A	intergenic_region	SNP
1	153678809	chr1__153678809	C	T	intergenic_region	SNP
1	153779257	chr1__153779257	G	C	intron_variant	SNP
1	153783999	chr1__153783999	T	C	intron_variant	SNP
1	153785605	chr1__153785605	G	A	intron_variant	SNP
1	156168390	chr1__156168390	G	A	intergenic_region	SNP
1	156171507	chr1__156171507	G	A	intergenic_region	SNP
1	156177046	chr1__156177046	A	G	intergenic_region	SNP
1	156177067	chr1__156177067	T	C	intergenic_region	SNP
1	156178694	chr1__156178694	G	A	intergenic_region	SNP
1	156182874	chr1__156182874	G	T	upstream_gene_variant	SNP
1	156187986	chr1__156187986	G	A	intron_variant	SNP
1	156191521	chr1__156191521	G	T	intron_variant	SNP
1	156191738	chr1__156191738	G	C	intron_variant	SNP
1	156192926	chr1__156192926	G	A	intron_variant	SNP
2	3848751	chr2__3848751	C	T	splice_region_variant&intron_variant	SNP
2	3858650	chr2__3858650	G	A	intergenic_region	SNP
2	3866549	chr2__3866549	G	A	intergenic_region	SNP
2	3870062	chr2__3870062	A	C	intergenic_region	SNP
2	14867140	chr2__14867140	T	A	upstream_gene_variant	SNP
2	22288064	chr2__22288064	T	C	intergenic_region	SNP
2	31721136	chr2__31721136	T	C	intron_variant	SNP
2	69031375	chr2__69031375	T	G	intron_variant	SNP
2	69039058	chr2__69039058	A	G	intron_variant	SNP
2	69040032	chr2__69040032	G	A	intron_variant	SNP
2	69040586	chr2__69040586	G	A	intron_variant	SNP
2	69099777	chr2__69099777	G	A	intron_variant	SNP
2	69100871	chr2__69100871	G	C	intron_variant	SNP
2	69104395	chr2__69104395	T	C	intron_variant	SNP
2	77171559	chr2__77171559	C	T	intergenic_region	SNP
2	77171628	chr2__77171628	G	A	intergenic_region	SNP
2	77171643	chr2__77171643	T	C	intergenic_region	SNP
2	86945395	chr2__86945395	A	G	intergenic_region	SNP
2	86959933	chr2__86959933	A	C	intergenic_region	SNP
2	135044283	chr2__135044283	G	A	3_prime_UTR_variant	SNP
2	135058835	chr2__135058835	G	T	intergenic_region	SNP
2	135059361	chr2__135059361	G	A	intergenic_region	SNP
2	135059374	chr2__135059374	C	A	intergenic_region	SNP
2	135060606	chr2__135060606	A	C	intergenic_region	SNP
2	135061809	chr2__135061809	T	A	intergenic_region	SNP
2	135062544	chr2__135062544	T	C	intergenic_region	SNP
2	135064703	chr2__135064703	A	T	intergenic_region	SNP
2	135065804	chr2__135065804	A	C	intergenic_region	SNP
2	135066644	chr2__135066644	G	T	intergenic_region	SNP
2	135067256	chr2__135067256	A	C	intergenic_region	SNP
2	135079718	chr2__135079718	C	T	intergenic_region	SNP
2	135083294	chr2__135083294	C	T	intergenic_region	SNP
2	135085039	chr2__135085039	G	A	intergenic_region	SNP
2	135094033	chr2__135094033	C	G	intergenic_region	SNP
2	135095262	chr2__135095262	T	A	intergenic_region	SNP
3	7683586	chr3__7683586	G	A	upstream_gene_variant	SNP
3	36781045	chr3__36781045	G	A	intergenic_region	SNP
3	36781395	chr3__36781395	G	C	intergenic_region	SNP
3	36783170	chr3__36783170	G	A	intergenic_region	SNP
3	36783627	chr3__36783627	A	G	intergenic_region	SNP
3	36784843	chr3__36784843	T	C	intergenic_region	SNP
3	39102040	chr3__39102040	A	G	intergenic_region	SNP
3	39102111	chr3__39102111	T	G	intergenic_region	SNP
3	39102115	chr3__39102115	T	A	intergenic_region	SNP
3	47937259	chr3__47937259	C	A	intron_variant	SNP
3	47937277	chr3__47937277	A	C	intron_variant	SNP
3	47937372	chr3__47937372	A	T	intron_variant	SNP
3	87010873	chr3__87010873	T	C	intergenic_region	SNP
3	95163510	chr3__95163510	G	A	intergenic_region	SNP
3	95164258	chr3__95164258	C	T	intergenic_region	SNP
3	95169054	chr3__95169054	C	T	intergenic_region	SNP
3	95169445	chr3__95169445	G	A	intergenic_region	SNP
3	95170832	chr3__95170832	T	C	intergenic_region	SNP
3	95175381	chr3__95175381	G	A	downstream_gene_variant	SNP
3	95177193	chr3__95177193	A	C	downstream_gene_variant	SNP
3	95181843	chr3__95181843	G	A	intron_variant	SNP
3	95182001	chr3__95182001	C	T	intron_variant	SNP
3	95184929	chr3__95184929	T	C	downstream_gene_variant	SNP
3	95186040	chr3__95186040	G	A	downstream_gene_variant	SNP
3	95186711	chr3__95186711	C	T	downstream_gene_variant	SNP
3	95190272	chr3__95190272	T	C	3_prime_UTR_variant	SNP
3	95191201	chr3__95191201	C	T	3_prime_UTR_variant	SNP
3	95192804	chr3__95192804	A	G	3_prime_UTR_variant	SNP
3	110039766	chr3__110039766	C	T	intron_variant	SNP
3	110040248	chr3__110040248	C	T	intron_variant	SNP
3	110044777	chr3__110044777	T	G	intron_variant	SNP
3	110048580	chr3__110048580	T	C	intron_variant	SNP
3	110048669	chr3__110048669	C	T	intron_variant	SNP
3	112076070	chr3__112076070	C	T	intergenic_region	SNP
4	2926887	chr4__2926887	G	A	intron_variant	SNP
4	2940547	chr4__2940547	G	C	synonymous_variant	SNP
4	2943206	chr4__2943206	G	A	intron_variant	SNP
4	2944629	chr4__2944629	A	G	intron_variant	SNP
4	2952713	chr4__2952713	C	T	synonymous_variant	SNP
4	2953289	chr4__2953289	C	T	intron_variant	SNP
4	2953315	chr4__2953315	G	A	intron_variant	SNP
4	2957154	chr4__2957154	C	T	intron_variant	SNP
4	2958955	chr4__2958955	C	T	intron_variant	SNP
4	2958966	chr4__2958966	C	T	intron_variant	SNP
4	2959130	chr4__2959130	G	T	intron_variant	SNP
4	2960358	chr4__2960358	C	T	intron_variant	SNP
4	2965540	chr4__2965540	G	T	downstream_gene_variant	SNP
4	2965661	chr4__2965661	A	G	downstream_gene_variant	SNP
4	2970930	chr4__2970930	G	C	intergenic_region	SNP
4	2972093	chr4__2972093	G	A	intergenic_region	SNP
4	2973253	chr4__2973253	C	T	intergenic_region	SNP
4	2974374	chr4__2974374	C	T	intergenic_region	SNP
4	2974439	chr4__2974439	C	T	intergenic_region	SNP
4	2975895	chr4__2975895	C	T	downstream_gene_variant	SNP
4	2977126	chr4__2977126	C	T	downstream_gene_variant	SNP
4	2978003	chr4__2978003	C	T	downstream_gene_variant	SNP
4	2980172	chr4__2980172	G	T	3_prime_UTR_variant	SNP
4	2980173	chr4__2980173	T	C	3_prime_UTR_variant	SNP
4	2980218	chr4__2980218	G	A	3_prime_UTR_variant	SNP
4	2981865	chr4__2981865	C	A	intron_variant	SNP
4	2982135	chr4__2982135	T	A	intron_variant	SNP
4	2985143	chr4__2985143	G	T	synonymous_variant	SNP
4	2985275	chr4__2985275	T	C	intron_variant	SNP
4	2985329	chr4__2985329	C	T	intron_variant	SNP
4	2985409	chr4__2985409	G	A	intron_variant	SNP
4	2986723	chr4__2986723	C	T	intron_variant	SNP
4	2987591	chr4__2987591	G	T	intron_variant	SNP
4	2988739	chr4__2988739	C	T	intron_variant	SNP
4	2988759	chr4__2988759	G	A	intron_variant	SNP
4	2988841	chr4__2988841	C	T	intron_variant	SNP
4	2989444	chr4__2989444	T	G	intron_variant	SNP
4	2989945	chr4__2989945	C	T	intron_variant	SNP
4	2991457	chr4__2991457	G	C	intron_variant	SNP
4	3809071	chr4__3809071	G	A	intron_variant	SNP
4	10473806	chr4__10473806	G	A	intron_variant	SNP
4	10475083	chr4__10475083	G	A	intron_variant	SNP
4	10475086	chr4__10475086	C	T	intron_variant	SNP
4	10475538	chr4__10475538	A	G	intron_variant	SNP
4	10475955	chr4__10475955	G	T	intron_variant	SNP
4	10476046	chr4__10476046	G	A	intron_variant	SNP
4	10476908	chr4__10476908	G	A	intron_variant	SNP
4	10477147	chr4__10477147	T	C	intron_variant	SNP
4	10477159	chr4__10477159	C	G	intron_variant	SNP
4	10477195	chr4__10477195	G	A	intron_variant	SNP
4	10480658	chr4__10480658	C	T	intron_variant	SNP
4	10481141	chr4__10481141	G	A	intron_variant	SNP
4	10482350	chr4__10482350	G	A	intron_variant	SNP
4	10482910	chr4__10482910	A	G	intron_variant	SNP
4	10494906	chr4__10494906	T	A	intron_variant	SNP
4	11116331	chr4__11116331	G	A	intron_variant	SNP
4	11116765	chr4__11116765	T	G	intron_variant	SNP
4	12608754	chr4__12608754	C	T	intron_variant	SNP
4	69167159	chr4__69167159	T	G	intron_variant	SNP
4	69168343	chr4__69168343	C	T	intron_variant	SNP
4	69170570	chr4__69170570	G	A	intron_variant	SNP
4	69171068	chr4__69171068	G	A	intron_variant	SNP
4	69171574	chr4__69171574	T	G	intron_variant	SNP
4	69174456	chr4__69174456	C	T	intron_variant	SNP
4	69178236	chr4__69178236	G	C	intron_variant	SNP
4	69178700	chr4__69178700	A	G	intron_variant	SNP
4	69184376	chr4__69184376	G	A	intron_variant	SNP
4	69187576	chr4__69187576	G	T	intron_variant	SNP
4	69189925	chr4__69189925	T	C	intron_variant	SNP
4	69191372	chr4__69191372	G	A	intron_variant	SNP
4	69334747	chr4__69334747	A	T	intergenic_region	SNP
4	69335116	chr4__69335116	A	G	intergenic_region	SNP
4	96915679	chr4__96915679	G	T	intron_variant	SNP
4	96919566	chr4__96919566	G	A	intron_variant	SNP
4	102850991	chr4__102850991	T	C	intergenic_region	SNP
4	110319402	chr4__110319402	C	A	intergenic_region	SNP
5	6465960	chr5__6465960	T	A	intergenic_region	SNP
5	6466118	chr5__6466118	C	T	intergenic_region	SNP
5	6467273	chr5__6467273	T	C	intergenic_region	SNP
5	6469658	chr5__6469658	A	G	intergenic_region	SNP
5	18120874	chr5__18120874	A	G	intron_variant	SNP
5	18149144	chr5__18149144	G	A	intron_variant	SNP
5	18151183	chr5__18151183	G	A	intron_variant	SNP
5	38184550	chr5__38184550	T	G	intergenic_region	SNP
5	38186222	chr5__38186222	C	T	intergenic_region	SNP
5	38190284	chr5__38190284	T	C	intergenic_region	SNP
5	38190716	chr5__38190716	A	G	intergenic_region	SNP
5	38190976	chr5__38190976	C	T	intergenic_region	SNP
5	38192203	chr5__38192203	C	T	intergenic_region	SNP
5	38192205	chr5__38192205	A	G	intergenic_region	SNP
5	60060622	chr5__60060622	C	T	intergenic_region	SNP
5	61766576	chr5__61766576	A	T	intron_variant	SNP
5	64527809	chr5__64527809	T	C	intron_variant	SNP
5	64567304	chr5__64567304	C	T	intron_variant	SNP
5	116425059	chr5__116425059	A	G	intergenic_region	SNP
6	3704319	chr6__3704319	C	T	intergenic_region	SNP
6	3707017	chr6__3707017	C	T	intergenic_region	SNP
6	3708328	chr6__3708328	G	A	intergenic_region	SNP
6	3714774	chr6__3714774	T	A	intergenic_region	SNP
6	3716991	chr6__3716991	G	T	intergenic_region	SNP
6	3726038	chr6__3726038	C	T	splice_region_variant&intron_variant	SNP
6	3727198	chr6__3727198	T	C	intron_variant	SNP
6	3728704	chr6__3728704	T	C	intron_variant	SNP
6	3729982	chr6__3729982	A	G	intron_variant	SNP
6	3738850	chr6__3738850	G	A	intron_variant	SNP
6	3751068	chr6__3751068	G	A	intron_variant	SNP
6	3755017	chr6__3755017	T	A	intron_variant	SNP
6	3761681	chr6__3761681	T	C	3_prime_UTR_variant	SNP
6	3762871	chr6__3762871	A	G	3_prime_UTR_variant	SNP
6	3764853	chr6__3764853	A	G	downstream_gene_variant	SNP
6	3769942	chr6__3769942	T	G	downstream_gene_variant	SNP
6	3773525	chr6__3773525	G	A	downstream_gene_variant	SNP
6	3779992	chr6__3779992	T	C	upstream_gene_variant	SNP
6	3786580	chr6__3786580	T	G	upstream_gene_variant	SNP
6	3796633	chr6__3796633	G	C	intergenic_region	SNP
6	3799298	chr6__3799298	T	C	intergenic_region	SNP
6	3802448	chr6__3802448	C	T	intergenic_region	SNP
6	3805986	chr6__3805986	A	C	intergenic_region	SNP
6	3809643	chr6__3809643	A	G	intergenic_region	SNP
6	3810631	chr6__3810631	G	A	intergenic_region	SNP
6	3812082	chr6__3812082	G	A	intergenic_region	SNP
6	3812371	chr6__3812371	T	G	intergenic_region	SNP
6	3813684	chr6__3813684	A	C	intergenic_region	SNP
6	3814299	chr6__3814299	C	A	intergenic_region	SNP
6	3815391	chr6__3815391	C	A	intergenic_region	SNP
6	3815571	chr6__3815571	C	T	intergenic_region	SNP
6	3816720	chr6__3816720	C	T	intergenic_region	SNP
6	3817871	chr6__3817871	G	T	intergenic_region	SNP
6	3821945	chr6__3821945	G	A	intergenic_region	SNP
6	3823471	chr6__3823471	C	T	upstream_gene_variant	SNP
6	3825766	chr6__3825766	A	G	upstream_gene_variant	SNP
6	3825845	chr6__3825845	G	A	upstream_gene_variant	SNP
6	3825927	chr6__3825927	T	G	upstream_gene_variant	SNP
6	3827077	chr6__3827077	C	A	upstream_gene_variant	SNP
6	3827271	chr6__3827271	G	A	upstream_gene_variant	SNP
6	3827710	chr6__3827710	A	T	upstream_gene_variant	SNP
6	3828393	chr6__3828393	C	T	upstream_gene_variant	SNP
6	3829979	chr6__3829979	C	T	upstream_gene_variant	SNP
6	3830623	chr6__3830623	G	A	upstream_gene_variant	SNP
6	3831155	chr6__3831155	G	A	upstream_gene_variant	SNP
6	3840309	chr6__3840309	A	G	downstream_gene_variant	SNP
6	3840783	chr6__3840783	A	G	downstream_gene_variant	SNP
6	3841321	chr6__3841321	T	C	downstream_gene_variant	SNP
6	3842107	chr6__3842107	A	G	downstream_gene_variant	SNP
6	3846669	chr6__3846669	A	G	intergenic_region	SNP
6	10266683	chr6__10266683	C	T	intergenic_region	SNP
6	11054428	chr6__11054428	A	G	intron_variant	SNP
6	13459774	chr6__13459774	A	G	synonymous_variant	SNP
6	13459813	chr6__13459813	G	A	synonymous_variant	SNP
6	14522272	chr6__14522272	G	A	intergenic_region	SNP
6	14523569	chr6__14523569	G	C	intergenic_region	SNP
6	14524888	chr6__14524888	C	A	intergenic_region	SNP
6	14525025	chr6__14525025	T	C	intergenic_region	SNP
6	14526111	chr6__14526111	T	C	intergenic_region	SNP
6	14528587	chr6__14528587	T	C	intergenic_region	SNP
6	14529598	chr6__14529598	A	G	intergenic_region	SNP
6	14530263	chr6__14530263	G	C	intergenic_region	SNP
6	16875396	chr6__16875396	C	A	upstream_gene_variant	SNP
6	17167469	chr6__17167469	A	G	intergenic_region	SNP
6	39392727	chr6__39392727	T	A	intergenic_region	SNP
6	42399329	chr6__42399329	C	T	intergenic_region	SNP
6	42401472	chr6__42401472	T	C	intergenic_region	SNP
6	45933284	chr6__45933284	A	G	intergenic_region	SNP
6	65390995	chr6__65390995	A	G	intron_variant	SNP
6	65397777	chr6__65397777	G	A	intron_variant	SNP
6	65401914	chr6__65401914	C	T	intron_variant	SNP
6	75980111	chr6__75980111	G	A	intergenic_region	SNP
6	87240928	chr6__87240928	A	G	intron_variant	SNP
6	89226559	chr6__89226559	G	A	intergenic_region	SNP
6	89226726	chr6__89226726	G	A	intergenic_region	SNP
6	89226817	chr6__89226817	T	C	intergenic_region	SNP
6	89226855	chr6__89226855	C	T	intergenic_region	SNP
6	89227140	chr6__89227140	G	A	intergenic_region	SNP
6	89227486	chr6__89227486	G	C	intergenic_region	SNP
6	89227527	chr6__89227527	A	G	intergenic_region	SNP
6	89227694	chr6__89227694	G	A	intergenic_region	SNP
6	90458889	chr6__90458889	G	A	synonymous_variant	SNP
6	93951619	chr6__93951619	C	T	intergenic_region	SNP
6	93957007	chr6__93957007	C	T	intergenic_region	SNP
6	93970933	chr6__93970933	G	A	intergenic_region	SNP
6	94026892	chr6__94026892	T	C	intron_variant	SNP
6	94030597	chr6__94030597	G	T	intron_variant	SNP
6	94052553	chr6__94052553	A	G	intron_variant	SNP
6	101677840	chr6__101677840	G	A	intron_variant	SNP
6	101678769	chr6__101678769	G	A	upstream_gene_variant	SNP
6	101684377	chr6__101684377	C	T	upstream_gene_variant	SNP
6	101686873	chr6__101686873	C	T	intergenic_region	SNP
6	101687119	chr6__101687119	A	G	intergenic_region	SNP
6	101687308	chr6__101687308	A	G	intergenic_region	SNP
6	101687651	chr6__101687651	G	A	intergenic_region	SNP
6	101687706	chr6__101687706	G	A	intergenic_region	SNP
6	101688116	chr6__101688116	C	T	intergenic_region	SNP
6	101688196	chr6__101688196	G	A	intergenic_region	SNP
6	101689166	chr6__101689166	A	G	intergenic_region	SNP
6	101689325	chr6__101689325	G	T	intergenic_region	SNP
6	101760641	chr6__101760641	T	C	intergenic_region	SNP
6	101803010	chr6__101803010	G	A	intergenic_region	SNP
6	101806969	chr6__101806969	C	T	intergenic_region	SNP
6	101832456	chr6__101832456	A	G	intergenic_region	SNP
6	101832501	chr6__101832501	T	C	intergenic_region	SNP
6	102327981	chr6__102327981	T	C	intron_variant	SNP
6	102328812	chr6__102328812	A	G	intron_variant	SNP
6	102330852	chr6__102330852	G	A	intron_variant	SNP
6	102341932	chr6__102341932	A	G	intron_variant	SNP
6	102343180	chr6__102343180	G	A	intron_variant	SNP
6	102344026	chr6__102344026	C	T	intron_variant	SNP
6	103691609	chr6__103691609	G	A	upstream_gene_variant	SNP
6	103692259	chr6__103692259	G	T	upstream_gene_variant	SNP
6	103693976	chr6__103693976	G	A	upstream_gene_variant	SNP
6	103694033	chr6__103694033	C	T	upstream_gene_variant	SNP
6	103695853	chr6__103695853	G	T	synonymous_variant	SNP
6	103697521	chr6__103697521	A	G	upstream_gene_variant	SNP
6	103701379	chr6__103701379	T	A	intron_variant	SNP
6	103701622	chr6__103701622	A	G	intron_variant	SNP
6	103704648	chr6__103704648	G	A	intron_variant	SNP
6	103704968	chr6__103704968	A	G	intron_variant	SNP
6	103707277	chr6__103707277	G	T	intron_variant	SNP
6	103707624	chr6__103707624	A	C	intron_variant	SNP
6	103707845	chr6__103707845	A	G	intron_variant	SNP
6	103707879	chr6__103707879	C	T	intron_variant	SNP
6	103707884	chr6__103707884	G	A	intron_variant	SNP
6	103707985	chr6__103707985	A	T	intron_variant	SNP
6	103708850	chr6__103708850	T	G	intron_variant	SNP
6	103709418	chr6__103709418	A	G	intron_variant	SNP
6	103709743	chr6__103709743	C	T	intron_variant	SNP
6	103709939	chr6__103709939	C	G	intron_variant	SNP
6	103709986	chr6__103709986	C	T	intron_variant	SNP
6	103802494	chr6__103802494	C	T	intron_variant	SNP
6	103804384	chr6__103804384	C	T	intron_variant	SNP
6	103804443	chr6__103804443	G	C	intron_variant	SNP
6	103807468	chr6__103807468	C	T	intron_variant	SNP
6	103808334	chr6__103808334	T	C	intron_variant	SNP
6	103809361	chr6__103809361	C	G	intron_variant	SNP
6	105267384	chr6__105267384	T	A	intergenic_region	SNP
6	105269342	chr6__105269342	G	A	intergenic_region	SNP
6	105288908	chr6__105288908	A	C	intergenic_region	SNP
6	105288913	chr6__105288913	A	G	intergenic_region	SNP
6	105288980	chr6__105288980	A	G	intergenic_region	SNP
6	105289191	chr6__105289191	C	T	intergenic_region	SNP
6	105289339	chr6__105289339	A	G	intergenic_region	SNP
6	105289789	chr6__105289789	C	G	intergenic_region	SNP
6	105290011	chr6__105290011	C	T	intergenic_region	SNP
6	105290287	chr6__105290287	T	C	intergenic_region	SNP
6	105291166	chr6__105291166	T	C	intergenic_region	SNP
6	105292414	chr6__105292414	A	G	intergenic_region	SNP
6	105292507	chr6__105292507	T	C	intergenic_region	SNP
6	105293282	chr6__105293282	G	A	intergenic_region	SNP
6	105293328	chr6__105293328	T	C	intergenic_region	SNP
6	105293400	chr6__105293400	C	A	intergenic_region	SNP
6	105294343	chr6__105294343	T	C	intergenic_region	SNP
6	105294358	chr6__105294358	C	T	intergenic_region	SNP
6	105298453	chr6__105298453	A	G	downstream_gene_variant	SNP
6	105299801	chr6__105299801	A	G	downstream_gene_variant	SNP
6	105300565	chr6__105300565	T	C	3_prime_UTR_variant	SNP
6	105302877	chr6__105302877	G	A	intron_variant	SNP
6	105306814	chr6__105306814	C	T	intron_variant	SNP
6	105307682	chr6__105307682	C	T	intron_variant	SNP
6	105314493	chr6__105314493	T	C	intron_variant	SNP
6	105416130	chr6__105416130	T	C	intron_variant	SNP
6	105416641	chr6__105416641	T	C	intron_variant	SNP
6	106068579	chr6__106068579	T	G	intergenic_region	SNP
6	106231771	chr6__106231771	C	T	intergenic_region	SNP
6	106231846	chr6__106231846	A	G	intergenic_region	SNP
6	106231895	chr6__106231895	G	A	intergenic_region	SNP
6	106232148	chr6__106232148	T	A	intergenic_region	SNP
6	106420456	chr6__106420456	G	A	intergenic_region	SNP
6	109541874	chr6__109541874	T	C	intergenic_region	SNP
7	10518285	chr7__10518285	A	G	intron_variant	SNP
7	10518885	chr7__10518885	T	C	intron_variant	SNP
7	10520219	chr7__10520219	G	A	intron_variant	SNP
7	10520295	chr7__10520295	G	A	intron_variant	SNP
7	10526721	chr7__10526721	G	A	intron_variant	SNP
7	10527207	chr7__10527207	A	T	intron_variant	SNP
7	10528096	chr7__10528096	G	T	intron_variant	SNP
7	10528220	chr7__10528220	C	G	intron_variant	SNP
7	10533279	chr7__10533279	C	T	intron_variant	SNP
7	10548305	chr7__10548305	C	T	intron_variant	SNP
7	66438925	chr7__66438925	A	C	intergenic_region	SNP
7	66462904	chr7__66462904	C	G	upstream_gene_variant	SNP
7	66465867	chr7__66465867	C	G	intron_variant	SNP
7	66472926	chr7__66472926	A	G	intron_variant	SNP
7	66473734	chr7__66473734	G	A	intron_variant	SNP
7	66479207	chr7__66479207	C	T	intron_variant	SNP
7	66479293	chr7__66479293	G	A	intron_variant	SNP
7	66480955	chr7__66480955	G	A	intron_variant	SNP
7	66482635	chr7__66482635	G	A	intron_variant	SNP
7	66483428	chr7__66483428	G	A	intron_variant	SNP
7	66491954	chr7__66491954	G	A	intron_variant	SNP
7	66494524	chr7__66494524	C	T	3_prime_UTR_variant	SNP
7	66497591	chr7__66497591	C	G	upstream_gene_variant	SNP
7	66516652	chr7__66516652	A	G	upstream_gene_variant	SNP
7	66519326	chr7__66519326	T	C	upstream_gene_variant	SNP
7	66520128	chr7__66520128	T	G	intron_variant	SNP
7	66521107	chr7__66521107	T	C	intron_variant	SNP
7	66522881	chr7__66522881	G	C	intron_variant	SNP
7	66524833	chr7__66524833	A	G	intron_variant	SNP
7	66526799	chr7__66526799	G	C	intron_variant	SNP
7	66528513	chr7__66528513	A	G	upstream_gene_variant	SNP
7	66529832	chr7__66529832	T	G	upstream_gene_variant	SNP
7	66530402	chr7__66530402	C	G	upstream_gene_variant	SNP
7	66531115	chr7__66531115	T	C	upstream_gene_variant	SNP
7	66532262	chr7__66532262	G	A	upstream_gene_variant	SNP
7	66535508	chr7__66535508	A	G	intron_variant	SNP
7	66538495	chr7__66538495	G	A	intron_variant	SNP
7	66540749	chr7__66540749	A	G	synonymous_variant	SNP
7	66543473	chr7__66543473	C	G	downstream_gene_variant	SNP
7	66544347	chr7__66544347	A	C	downstream_gene_variant	SNP
7	66544608	chr7__66544608	A	G	downstream_gene_variant	SNP
7	66584303	chr7__66584303	C	T	downstream_gene_variant	SNP
7	66620589	chr7__66620589	C	T	upstream_gene_variant	SNP
7	66674506	chr7__66674506	C	T	upstream_gene_variant	SNP
7	66705798	chr7__66705798	G	T	intergenic_region	SNP
7	66717888	chr7__66717888	G	A	intergenic_region	SNP
7	66735576	chr7__66735576	C	T	intergenic_region	SNP
7	66741880	chr7__66741880	C	T	downstream_gene_variant	SNP
7	66786703	chr7__66786703	C	T	3_prime_UTR_variant	SNP
7	66810950	chr7__66810950	C	A	3_prime_UTR_variant	SNP
7	66932635	chr7__66932635	G	T	missense_variant	SNP
7	66932636	chr7__66932636	C	T	missense_variant	SNP
7	67149166	chr7__67149166	A	G	intron_variant	SNP
7	67161163	chr7__67161163	T	C	upstream_gene_variant	SNP
7	67196310	chr7__67196310	C	T	downstream_gene_variant	SNP
7	67207229	chr7__67207229	A	C	upstream_gene_variant	SNP
7	67208946	chr7__67208946	G	A	upstream_gene_variant	SNP
7	67210898	chr7__67210898	G	C	intron_variant	SNP
7	67219131	chr7__67219131	C	A	downstream_gene_variant	SNP
7	67224596	chr7__67224596	T	A	upstream_gene_variant	SNP
7	67253137	chr7__67253137	C	G	intron_variant	SNP
7	67312580	chr7__67312580	G	A	intron_variant	SNP
7	84050907	chr7__84050907	T	C	intron_variant	SNP
7	99313930	chr7__99313930	A	T	intragenic_variant	SNP
8	9826504	chr8__9826504	G	A	downstream_gene_variant	SNP
8	17658152	chr8__17658152	C	A	intergenic_region	SNP
8	46133981	chr8__46133981	G	A	intron_variant	SNP
8	50793074	chr8__50793074	G	A	downstream_gene_variant	SNP
8	51200557	chr8__51200557	A	G	intergenic_region	SNP
8	51203846	chr8__51203846	G	T	intergenic_region	SNP
8	51209140	chr8__51209140	G	A	intergenic_region	SNP
8	51209551	chr8__51209551	A	G	intergenic_region	SNP
8	51259417	chr8__51259417	C	T	intergenic_region	SNP
8	51394151	chr8__51394151	A	G	intergenic_region	SNP
8	52723696	chr8__52723696	T	C	intron_variant	SNP
8	54710641	chr8__54710641	G	A	intergenic_region	SNP
8	54714344	chr8__54714344	C	G	intergenic_region	SNP
8	54714718	chr8__54714718	G	A	intergenic_region	SNP
8	54714734	chr8__54714734	C	T	intergenic_region	SNP
8	54717442	chr8__54717442	G	A	intergenic_region	SNP
8	54717460	chr8__54717460	G	A	intergenic_region	SNP
8	54717536	chr8__54717536	C	T	intergenic_region	SNP
8	54718048	chr8__54718048	A	G	intergenic_region	SNP
8	54718796	chr8__54718796	T	G	intergenic_region	SNP
8	54720174	chr8__54720174	G	C	intergenic_region	SNP
8	54721836	chr8__54721836	C	G	intergenic_region	SNP
8	54721951	chr8__54721951	C	G	intergenic_region	SNP
8	54722112	chr8__54722112	A	G	intergenic_region	SNP
8	54722433	chr8__54722433	G	T	intergenic_region	SNP
8	54722966	chr8__54722966	C	G	intergenic_region	SNP
8	54723238	chr8__54723238	G	T	intergenic_region	SNP
8	54723412	chr8__54723412	T	C	intergenic_region	SNP
8	54726095	chr8__54726095	A	G	intergenic_region	SNP
8	54726617	chr8__54726617	G	A	intergenic_region	SNP
8	54726700	chr8__54726700	G	T	intergenic_region	SNP
8	54726746	chr8__54726746	T	C	intergenic_region	SNP
8	54727522	chr8__54727522	C	T	intergenic_region	SNP
8	54727551	chr8__54727551	G	A	intergenic_region	SNP
8	54729289	chr8__54729289	A	G	intergenic_region	SNP
8	54729303	chr8__54729303	G	A	intergenic_region	SNP
8	54729906	chr8__54729906	C	T	intergenic_region	SNP
8	54730713	chr8__54730713	G	A	intergenic_region	SNP
8	54730815	chr8__54730815	A	G	intergenic_region	SNP
8	54732352	chr8__54732352	T	C	intergenic_region	SNP
8	54783418	chr8__54783418	C	T	intergenic_region	SNP
8	54900183	chr8__54900183	G	A	intergenic_region	SNP
8	54900618	chr8__54900618	A	G	intergenic_region	SNP
8	54903132	chr8__54903132	T	A	intergenic_region	SNP
8	54905040	chr8__54905040	T	C	intergenic_region	SNP
8	54905577	chr8__54905577	G	A	intergenic_region	SNP
8	54908135	chr8__54908135	A	G	intergenic_region	SNP
8	54909717	chr8__54909717	G	T	intergenic_region	SNP
9	9361271	chr9__9361271	T	C	intron_variant	SNP
9	44968404	chr9__44968404	A	G	intergenic_region	SNP
9	44968702	chr9__44968702	C	T	intergenic_region	SNP
9	44970761	chr9__44970761	T	C	intergenic_region	SNP
9	44972877	chr9__44972877	C	T	intergenic_region	SNP
9	47480202	chr9__47480202	G	A	intron_variant	SNP
9	47897532	chr9__47897532	C	T	intron_variant	SNP
9	48446934	chr9__48446934	C	T	intron_variant	SNP
9	48500510	chr9__48500510	C	T	intron_variant	SNP
9	48509429	chr9__48509429	C	T	intron_variant	SNP
9	56695934	chr9__56695934	A	G	intergenic_region	SNP
9	70350771	chr9__70350771	G	T	upstream_gene_variant	SNP
9	70351368	chr9__70351368	A	T	upstream_gene_variant	SNP
9	70351798	chr9__70351798	G	C	upstream_gene_variant	SNP
9	75669552	chr9__75669552	C	T	intron_variant	SNP
9	76831875	chr9__76831875	T	C	intron_variant	SNP
9	89060096	chr9__89060096	A	G	intron_variant	SNP
9	90930652	chr9__90930652	T	A	intron_variant	SNP
10	5600253	chr10__5600253	G	A	intergenic_region	SNP
10	26589827	chr10__26589827	C	T	intron_variant	SNP
10	26589853	chr10__26589853	A	G	intron_variant	SNP
10	26595879	chr10__26595879	A	G	intron_variant	SNP
10	26596070	chr10__26596070	A	G	intron_variant	SNP
10	26596175	chr10__26596175	A	T	intron_variant	SNP
10	26600930	chr10__26600930	T	G	intron_variant	SNP
10	26602274	chr10__26602274	A	G	intron_variant	SNP
10	26602459	chr10__26602459	G	A	intron_variant	SNP
10	26603004	chr10__26603004	C	T	intron_variant	SNP
10	26603731	chr10__26603731	A	G	intron_variant	SNP
10	26604076	chr10__26604076	G	T	intron_variant	SNP
10	26605356	chr10__26605356	C	T	intron_variant	SNP
10	26611795	chr10__26611795	G	A	downstream_gene_variant	SNP
10	26617673	chr10__26617673	C	T	intergenic_region	SNP
10	26621598	chr10__26621598	G	A	intergenic_region	SNP
10	26625113	chr10__26625113	C	T	intergenic_region	SNP
10	26626670	chr10__26626670	T	G	intergenic_region	SNP
10	26627998	chr10__26627998	G	A	intergenic_region	SNP
10	26649966	chr10__26649966	T	G	intergenic_region	SNP
10	28602620	chr10__28602620	A	C	intergenic_region	SNP
10	28625070	chr10__28625070	G	A	intergenic_region	SNP
10	28626634	chr10__28626634	G	A	intergenic_region	SNP
10	28626869	chr10__28626869	C	T	intergenic_region	SNP
10	28627231	chr10__28627231	G	A	intergenic_region	SNP
10	28637607	chr10__28637607	A	C	intergenic_region	SNP
10	28642597	chr10__28642597	T	C	intergenic_region	SNP
10	28648751	chr10__28648751	C	G	intergenic_region	SNP
10	28657933	chr10__28657933	C	T	intergenic_region	SNP
10	28675004	chr10__28675004	A	T	intergenic_region	SNP
10	28696955	chr10__28696955	C	T	intergenic_region	SNP
10	28711219	chr10__28711219	T	G	intergenic_region	SNP
10	28711439	chr10__28711439	G	T	intergenic_region	SNP
10	28713111	chr10__28713111	A	G	intergenic_region	SNP
10	28718309	chr10__28718309	G	A	intergenic_region	SNP
10	28718654	chr10__28718654	G	A	intergenic_region	SNP
10	28720116	chr10__28720116	G	T	intergenic_region	SNP
10	28720181	chr10__28720181	G	A	intergenic_region	SNP
10	28721724	chr10__28721724	C	T	intergenic_region	SNP
10	28725519	chr10__28725519	T	C	intergenic_region	SNP
10	28727336	chr10__28727336	T	C	intergenic_region	SNP
10	28729210	chr10__28729210	G	A	intergenic_region	SNP
10	28731223	chr10__28731223	T	G	intergenic_region	SNP
10	28732041	chr10__28732041	A	G	intergenic_region	SNP
10	28732815	chr10__28732815	A	G	intergenic_region	SNP
10	28733680	chr10__28733680	G	A	intergenic_region	SNP
10	28734958	chr10__28734958	T	G	intergenic_region	SNP
10	28735553	chr10__28735553	C	A	intergenic_region	SNP
10	28736571	chr10__28736571	T	A	intergenic_region	SNP
10	28736590	chr10__28736590	C	T	intergenic_region	SNP
10	28737022	chr10__28737022	C	T	intergenic_region	SNP
10	28737697	chr10__28737697	C	T	intergenic_region	SNP
10	28738262	chr10__28738262	T	C	intergenic_region	SNP
10	28738830	chr10__28738830	G	A	intergenic_region	SNP
10	28739068	chr10__28739068	C	A	intergenic_region	SNP
10	28739300	chr10__28739300	T	C	intergenic_region	SNP
10	28739324	chr10__28739324	A	G	intergenic_region	SNP
10	28739384	chr10__28739384	G	A	intergenic_region	SNP
10	28739605	chr10__28739605	T	C	intergenic_region	SNP
10	28740147	chr10__28740147	A	C	intergenic_region	SNP
10	28740863	chr10__28740863	C	T	intergenic_region	SNP
10	28740882	chr10__28740882	A	G	intergenic_region	SNP
10	28740975	chr10__28740975	G	A	intergenic_region	SNP
10	28741027	chr10__28741027	C	T	intergenic_region	SNP
10	28741507	chr10__28741507	A	G	intergenic_region	SNP
10	28742395	chr10__28742395	G	A	intergenic_region	SNP
10	28748429	chr10__28748429	G	A	intergenic_region	SNP
10	28769846	chr10__28769846	T	C	intergenic_region	SNP
10	28772474	chr10__28772474	A	G	intergenic_region	SNP
10	28775971	chr10__28775971	T	A	intergenic_region	SNP
10	28778551	chr10__28778551	C	T	intergenic_region	SNP
10	28778913	chr10__28778913	T	C	intergenic_region	SNP
10	28783466	chr10__28783466	C	T	intergenic_region	SNP
10	28784356	chr10__28784356	A	T	intergenic_region	SNP
10	34160970	chr10__34160970	G	A	intergenic_region	SNP
10	47793827	chr10__47793827	A	G	intergenic_region	SNP
10	47794568	chr10__47794568	G	A	intergenic_region	SNP
10	47794915	chr10__47794915	A	T	intergenic_region	SNP
10	47795857	chr10__47795857	T	C	intergenic_region	SNP
10	74804459	chr10__74804459	T	C	intergenic_region	SNP
10	98520714	chr10__98520714	G	A	intergenic_region	SNP
10	98521551	chr10__98521551	G	C	intergenic_region	SNP
10	98532709	chr10__98532709	C	G	intergenic_region	SNP
11	33183320	chr11__33183320	A	G	intergenic_region	SNP
11	102001025	chr11__102001025	G	T	intron_variant	SNP
11	102025678	chr11__102025678	G	A	intron_variant	SNP
12	1836522	chr12__1836522	G	A	intergenic_region	SNP
12	1837282	chr12__1837282	G	A	intergenic_region	SNP
12	8648247	chr12__8648247	G	A	intron_variant	SNP
12	8649639	chr12__8649639	T	A	intron_variant	SNP
12	8743635	chr12__8743635	A	G	intergenic_region	SNP
12	8807457	chr12__8807457	A	T	intergenic_region	SNP
12	8808074	chr12__8808074	A	G	intergenic_region	SNP
12	8808396	chr12__8808396	A	T	intergenic_region	SNP
12	8810021	chr12__8810021	A	G	intergenic_region	SNP
12	8810816	chr12__8810816	T	G	intergenic_region	SNP
12	8816898	chr12__8816898	T	C	intergenic_region	SNP
12	8822696	chr12__8822696	C	T	intergenic_region	SNP
12	8827129	chr12__8827129	G	A	intergenic_region	SNP
12	8827469	chr12__8827469	T	C	intergenic_region	SNP
12	8829897	chr12__8829897	T	C	intergenic_region	SNP
12	8830118	chr12__8830118	C	T	intergenic_region	SNP
12	8830273	chr12__8830273	T	G	intergenic_region	SNP
12	8945678	chr12__8945678	G	C	intergenic_region	SNP
12	8949687	chr12__8949687	G	A	intergenic_region	SNP
12	9062994	chr12__9062994	T	G	3_prime_UTR_variant	SNP
12	9064743	chr12__9064743	G	T	downstream_gene_variant	SNP
12	9065006	chr12__9065006	C	T	downstream_gene_variant	SNP
12	9114572	chr12__9114572	A	G	intron_variant	SNP
12	9115328	chr12__9115328	T	G	intron_variant	SNP
12	9115541	chr12__9115541	C	T	intron_variant	SNP
12	9115930	chr12__9115930	C	T	intron_variant	SNP
12	9115977	chr12__9115977	G	C	intron_variant	SNP
12	9116358	chr12__9116358	G	C	intron_variant	SNP
12	9117454	chr12__9117454	C	T	intron_variant	SNP
12	9117568	chr12__9117568	G	C	intron_variant	SNP
12	9117588	chr12__9117588	T	A	intron_variant	SNP
12	9117894	chr12__9117894	C	T	intron_variant	SNP
12	9118111	chr12__9118111	T	A	intron_variant	SNP
12	9118193	chr12__9118193	A	G	intron_variant	SNP
12	9118246	chr12__9118246	A	G	intron_variant	SNP
12	9118291	chr12__9118291	T	A	intron_variant	SNP
12	9118830	chr12__9118830	T	C	intron_variant	SNP
12	9118859	chr12__9118859	T	C	intron_variant	SNP
12	9119026	chr12__9119026	C	T	intron_variant	SNP
12	9119106	chr12__9119106	T	G	intron_variant	SNP
12	9119573	chr12__9119573	C	T	intron_variant	SNP
12	9119592	chr12__9119592	C	T	intron_variant	SNP
12	9120643	chr12__9120643	C	T	intron_variant	SNP
12	9120765	chr12__9120765	C	T	intron_variant	SNP
12	9123828	chr12__9123828	A	G	downstream_gene_variant	SNP
12	9125427	chr12__9125427	C	T	downstream_gene_variant	SNP
12	9125539	chr12__9125539	C	T	5_prime_UTR_variant	SNP
12	9125616	chr12__9125616	G	A	missense_variant	SNP
12	9126874	chr12__9126874	G	A	3_prime_UTR_variant	SNP
12	9127763	chr12__9127763	G	C	downstream_gene_variant	SNP
12	9130955	chr12__9130955	C	T	downstream_gene_variant	SNP
12	9271209	chr12__9271209	T	C	intron_variant	SNP
12	9271214	chr12__9271214	T	C	intron_variant	SNP
12	29429003	chr12__29429003	C	T	intergenic_region	SNP
12	29432238	chr12__29432238	C	A	intergenic_region	SNP
12	64619848	chr12__64619848	T	G	intergenic_region	SNP
12	69765091	chr12__69765091	C	T	intron_variant	SNP
13	15868076	chr13__15868076	G	A	downstream_gene_variant	SNP
13	16216229	chr13__16216229	C	A	intergenic_region	SNP
13	16216854	chr13__16216854	G	C	intergenic_region	SNP
13	54805993	chr13__54805993	G	A	intron_variant	SNP
13	54808795	chr13__54808795	T	A	intron_variant	SNP
13	54813710	chr13__54813710	C	T	intron_variant	SNP
13	54815656	chr13__54815656	C	T	intron_variant	SNP
13	54815667	chr13__54815667	G	A	intron_variant	SNP
13	54815807	chr13__54815807	T	C	intron_variant	SNP
13	54835215	chr13__54835215	C	T	intron_variant	SNP
13	60305283	chr13__60305283	C	T	intergenic_region	SNP
13	60306622	chr13__60306622	C	T	intergenic_region	SNP
13	60307369	chr13__60307369	C	T	intergenic_region	SNP
13	60318029	chr13__60318029	T	C	upstream_gene_variant	SNP
13	60332896	chr13__60332896	G	A	downstream_gene_variant	SNP
13	60333047	chr13__60333047	G	A	downstream_gene_variant	SNP
13	60333265	chr13__60333265	G	A	downstream_gene_variant	SNP
13	60333770	chr13__60333770	G	C	downstream_gene_variant	SNP
13	60334173	chr13__60334173	G	T	downstream_gene_variant	SNP
13	60335708	chr13__60335708	C	T	downstream_gene_variant	SNP
13	60335906	chr13__60335906	A	G	downstream_gene_variant	SNP
13	74039728	chr13__74039728	G	A	intergenic_region	SNP
13	74043058	chr13__74043058	G	A	intergenic_region	SNP
13	74053360	chr13__74053360	G	A	downstream_gene_variant	SNP
13	74054936	chr13__74054936	T	G	downstream_gene_variant	SNP
13	77664422	chr13__77664422	A	C	intron_variant	SNP
13	77665614	chr13__77665614	C	T	intron_variant	SNP
13	77665903	chr13__77665903	T	G	intron_variant	SNP
13	77667716	chr13__77667716	C	T	intron_variant	SNP
13	77668493	chr13__77668493	G	A	intron_variant	SNP
13	77704018	chr13__77704018	G	A	intron_variant	SNP
13	77706523	chr13__77706523	G	A	intron_variant	SNP
13	77709536	chr13__77709536	A	C	intron_variant	SNP
13	77709732	chr13__77709732	G	A	intron_variant	SNP
13	77712320	chr13__77712320	G	A	upstream_gene_variant	SNP
13	77712462	chr13__77712462	T	C	upstream_gene_variant	SNP
13	77713929	chr13__77713929	G	C	upstream_gene_variant	SNP
13	77713935	chr13__77713935	C	A	upstream_gene_variant	SNP
13	77715936	chr13__77715936	G	A	upstream_gene_variant	SNP
13	77717344	chr13__77717344	T	C	intergenic_region	SNP
13	82519876	chr13__82519876	T	C	upstream_gene_variant	SNP
14	1254534	chr14__1254534	G	A	intergenic_region	SNP
14	1254536	chr14__1254536	C	G	intergenic_region	SNP
14	5722830	chr14__5722830	C	T	intron_variant	SNP
14	5878502	chr14__5878502	T	G	intron_variant	SNP
14	11136359	chr14__11136359	T	C	intergenic_region	SNP
14	11136504	chr14__11136504	T	C	intergenic_region	SNP
14	11136602	chr14__11136602	C	T	intergenic_region	SNP
14	11138226	chr14__11138226	A	G	intergenic_region	SNP
14	11138287	chr14__11138287	A	G	intergenic_region	SNP
14	31868308	chr14__31868308	A	T	intergenic_region	SNP
14	31869811	chr14__31869811	C	A	intergenic_region	SNP
14	31876103	chr14__31876103	C	T	intergenic_region	SNP
14	37074892	chr14__37074892	G	T	intron_variant	SNP
14	37076034	chr14__37076034	A	G	intron_variant	SNP
14	37077011	chr14__37077011	A	T	intron_variant	SNP
14	37079967	chr14__37079967	A	T	intron_variant	SNP
14	37079968	chr14__37079968	T	A	intron_variant	SNP
14	37080619	chr14__37080619	C	T	intron_variant	SNP
14	37080768	chr14__37080768	T	C	intron_variant	SNP
14	37080953	chr14__37080953	C	G	intron_variant	SNP
14	37081563	chr14__37081563	A	G	intron_variant	SNP
14	56295166	chr14__56295166	T	C	intergenic_region	SNP
14	56295982	chr14__56295982	T	C	intergenic_region	SNP
14	56298963	chr14__56298963	T	C	intergenic_region	SNP
14	74905467	chr14__74905467	G	A	intergenic_region	SNP
14	74906701	chr14__74906701	A	G	intergenic_region	SNP
14	77910620	chr14__77910620	A	T	intron_variant	SNP
14	77911883	chr14__77911883	A	G	intron_variant	SNP
14	77913606	chr14__77913606	A	G	intron_variant	SNP
15	12752518	chr15__12752518	G	C	intergenic_region	SNP
15	12753286	chr15__12753286	C	T	intergenic_region	SNP
15	12753381	chr15__12753381	T	C	intergenic_region	SNP
15	12753385	chr15__12753385	A	G	intergenic_region	SNP
15	12753437	chr15__12753437	G	T	intergenic_region	SNP
15	12760065	chr15__12760065	A	G	intergenic_region	SNP
15	12760346	chr15__12760346	T	A	intergenic_region	SNP
15	12760350	chr15__12760350	T	C	intergenic_region	SNP
15	12760599	chr15__12760599	A	G	intergenic_region	SNP
15	12760940	chr15__12760940	A	G	intergenic_region	SNP
15	12761210	chr15__12761210	G	A	intergenic_region	SNP
15	12761377	chr15__12761377	G	A	intergenic_region	SNP
15	12761776	chr15__12761776	A	G	intergenic_region	SNP
15	12762522	chr15__12762522	C	T	intergenic_region	SNP
15	12763396	chr15__12763396	C	T	intergenic_region	SNP
15	12764066	chr15__12764066	C	T	intergenic_region	SNP
15	12764114	chr15__12764114	G	T	intergenic_region	SNP
15	12764425	chr15__12764425	C	T	intergenic_region	SNP
15	12764609	chr15__12764609	G	A	intergenic_region	SNP
15	12764611	chr15__12764611	G	A	intergenic_region	SNP
15	12764669	chr15__12764669	A	C	intergenic_region	SNP
15	12764829	chr15__12764829	G	A	intergenic_region	SNP
15	12764865	chr15__12764865	T	C	intergenic_region	SNP
15	49112851	chr15__49112851	T	C	intergenic_region	SNP
15	63282738	chr15__63282738	C	T	intergenic_region	SNP
15	63285041	chr15__63285041	G	T	intergenic_region	SNP
15	74088405	chr15__74088405	C	T	intergenic_region	SNP
15	74088899	chr15__74088899	T	A	intergenic_region	SNP
15	74089139	chr15__74089139	A	G	intergenic_region	SNP
16	3630424	chr16__3630424	C	T	intron_variant	SNP
16	3694745	chr16__3694745	C	T	intron_variant	SNP
16	3713696	chr16__3713696	C	A	intron_variant	SNP
16	6416200	chr16__6416200	C	T	intergenic_region	SNP
16	6520031	chr16__6520031	A	G	intergenic_region	SNP
16	12370785	chr16__12370785	G	A	intergenic_region	SNP
16	17643414	chr16__17643414	C	T	intron_variant	SNP
16	29297127	chr16__29297127	G	A	intron_variant	SNP
16	30602803	chr16__30602803	C	T	intron_variant	SNP
16	30603810	chr16__30603810	C	G	intron_variant	SNP
16	30605134	chr16__30605134	A	C	intron_variant	SNP
16	30606899	chr16__30606899	C	T	intron_variant	SNP
16	71898636	chr16__71898636	T	C	intron_variant	SNP
16	74944452	chr16__74944452	T	C	synonymous_variant	SNP
16	76523720	chr16__76523720	A	G	intergenic_region	SNP
17	13722330	chr17__13722330	C	T	intron_variant	SNP
17	13729448	chr17__13729448	A	C	intron_variant	SNP
17	13733429	chr17__13733429	A	T	intron_variant	SNP
17	13739321	chr17__13739321	G	A	intron_variant	SNP
17	13751183	chr17__13751183	C	T	intron_variant	SNP
17	13751336	chr17__13751336	T	C	intron_variant	SNP
17	13754183	chr17__13754183	G	C	intron_variant	SNP
17	13754525	chr17__13754525	C	G	intron_variant	SNP
17	49210703	chr17__49210703	C	T	intergenic_region	SNP
17	49216698	chr17__49216698	T	C	intergenic_region	SNP
17	49262709	chr17__49262709	T	G	intergenic_region	SNP
17	49332303	chr17__49332303	G	A	intergenic_region	SNP
17	67151029	chr17__67151029	T	C	intergenic_region	SNP
17	67951306	chr17__67951306	T	C	intron_variant	SNP
17	67951638	chr17__67951638	G	A	intron_variant	SNP
17	67962377	chr17__67962377	A	C	upstream_gene_variant	SNP
17	67969028	chr17__67969028	G	A	upstream_gene_variant	SNP
17	67969132	chr17__67969132	G	A	upstream_gene_variant	SNP
18	29368388	chr18__29368388	T	C	intergenic_region	SNP
18	29372624	chr18__29372624	A	C	intergenic_region	SNP
18	29373575	chr18__29373575	T	G	intergenic_region	SNP
18	34892639	chr18__34892639	G	A	intergenic_region	SNP
18	43959567	chr18__43959567	A	T	intergenic_region	SNP
18	43964381	chr18__43964381	G	A	intergenic_region	SNP
18	43965424	chr18__43965424	G	A	intergenic_region	SNP
18	43967042	chr18__43967042	C	T	intergenic_region	SNP
18	43967407	chr18__43967407	T	C	intergenic_region	SNP
18	53448399	chr18__53448399	T	G	upstream_gene_variant	SNP
18	54075907	chr18__54075907	T	G	upstream_gene_variant	SNP
18	54935872	chr18__54935872	G	C	intergenic_region	SNP
18	58240758	chr18__58240758	C	T	intron_variant	SNP
19	12937756	chr19__12937756	C	T	intron_variant	SNP
19	13036248	chr19__13036248	A	G	intron_variant	SNP
19	17661229	chr19__17661229	G	A	upstream_gene_variant	SNP
19	17681691	chr19__17681691	A	G	intron_variant	SNP
19	17683794	chr19__17683794	G	A	intron_variant	SNP
19	17685033	chr19__17685033	G	A	intron_variant	SNP
19	17691067	chr19__17691067	A	C	intron_variant	SNP
19	17695613	chr19__17695613	C	T	intron_variant	SNP
19	17700448	chr19__17700448	G	T	upstream_gene_variant	SNP
19	17701362	chr19__17701362	G	A	upstream_gene_variant	SNP
19	18833606	chr19__18833606	C	A	intron_variant	SNP
19	18836813	chr19__18836813	A	G	intron_variant	SNP
19	18883555	chr19__18883555	T	C	intron_variant	SNP
19	18895664	chr19__18895664	C	T	3_prime_UTR_variant	SNP
19	20284356	chr19__20284356	C	T	intron_variant	SNP
19	37636691	chr19__37636691	A	G	intragenic_variant	SNP
19	38139132	chr19__38139132	C	T	upstream_gene_variant	SNP
19	38139495	chr19__38139495	C	T	5_prime_UTR_premature_start_codon_gain_variant	SNP
19	39603157	chr19__39603157	A	G	intergenic_region	SNP
19	52929569	chr19__52929569	G	A	intron_variant	SNP
19	52946502	chr19__52946502	T	C	intron_variant	SNP
20	2534332	chr20__2534332	G	A	intron_variant	SNP
20	2534364	chr20__2534364	C	A	intron_variant	SNP
20	2534367	chr20__2534367	G	A	intron_variant	SNP
20	2534611	chr20__2534611	C	T	intron_variant	SNP
20	2534648	chr20__2534648	G	A	intron_variant	SNP
20	2727273	chr20__2727273	C	T	intron_variant	SNP
20	2730658	chr20__2730658	A	G	intron_variant	SNP
20	2730966	chr20__2730966	G	A	intron_variant	SNP
20	2732132	chr20__2732132	G	A	intron_variant	SNP
20	2734079	chr20__2734079	C	T	intron_variant	SNP
20	2735088	chr20__2735088	G	A	intron_variant	SNP
20	2735595	chr20__2735595	C	T	intron_variant	SNP
20	2735717	chr20__2735717	G	A	intron_variant	SNP
20	2737823	chr20__2737823	G	C	intron_variant	SNP
20	2739317	chr20__2739317	C	G	intron_variant	SNP
20	2742091	chr20__2742091	C	T	downstream_gene_variant	SNP
20	8972538	chr20__8972538	G	A	intergenic_region	SNP
20	19143834	chr20__19143834	C	T	intron_variant	SNP
20	19143835	chr20__19143835	A	G	intron_variant	SNP
20	19143935	chr20__19143935	C	T	intron_variant	SNP
20	19148188	chr20__19148188	T	C	intron_variant	SNP
20	19149219	chr20__19149219	T	C	intron_variant	SNP
20	19149764	chr20__19149764	G	A	intron_variant	SNP
20	19151596	chr20__19151596	G	A	intron_variant	SNP
20	19152775	chr20__19152775	C	A	intron_variant	SNP
20	19155306	chr20__19155306	G	T	intron_variant	SNP
20	19156235	chr20__19156235	C	G	intron_variant	SNP
20	19156257	chr20__19156257	T	C	intron_variant	SNP
20	19156968	chr20__19156968	C	G	intron_variant	SNP
20	19161647	chr20__19161647	G	A	intron_variant	SNP
20	19163383	chr20__19163383	G	A	intron_variant	SNP
20	19165605	chr20__19165605	A	G	intron_variant	SNP
20	19167996	chr20__19167996	T	A	intron_variant	SNP
20	19168002	chr20__19168002	T	C	intron_variant	SNP
20	19168477	chr20__19168477	G	C	intron_variant	SNP
20	19168480	chr20__19168480	A	G	intron_variant	SNP
20	19169399	chr20__19169399	A	G	intron_variant	SNP
20	19170119	chr20__19170119	T	G	intron_variant	SNP
20	19196256	chr20__19196256	T	C	intron_variant	SNP
20	19218416	chr20__19218416	T	C	intron_variant	SNP
20	28367721	chr20__28367721	C	T	intron_variant	SNP
20	28367756	chr20__28367756	G	A	intron_variant	SNP
20	48955009	chr20__48955009	G	A	intron_variant	SNP
20	58873093	chr20__58873093	A	G	intron_variant	SNP
21	9302530	chr21__9302530	C	T	intergenic_region	SNP
21	32346884	chr21__32346884	G	A	synonymous_variant	SNP
21	34615570	chr21__34615570	G	A	intron_variant	SNP
21	35737201	chr21__35737201	G	A	intergenic_region	SNP
21	43057155	chr21__43057155	G	T	intron_variant	SNP
21	43091376	chr21__43091376	A	G	intron_variant	SNP
21	43095989	chr21__43095989	T	C	intron_variant	SNP
21	43095990	chr21__43095990	C	T	intron_variant	SNP
21	43096138	chr21__43096138	A	G	intron_variant	SNP
21	43098426	chr21__43098426	A	C	intron_variant	SNP
21	43098794	chr21__43098794	C	T	intron_variant	SNP
21	43099234	chr21__43099234	A	G	intron_variant	SNP
21	43099241	chr21__43099241	A	G	intron_variant	SNP
21	43099645	chr21__43099645	G	A	intron_variant	SNP
21	43100329	chr21__43100329	T	C	intron_variant	SNP
21	43100393	chr21__43100393	C	T	intron_variant	SNP
21	43100774	chr21__43100774	A	G	intron_variant	SNP
21	43101253	chr21__43101253	A	T	intron_variant	SNP
21	43103535	chr21__43103535	G	A	intron_variant	SNP
21	43105438	chr21__43105438	G	A	intron_variant	SNP
21	43106367	chr21__43106367	A	G	intron_variant	SNP
21	43106449	chr21__43106449	A	G	intron_variant	SNP
21	43107602	chr21__43107602	C	T	intron_variant	SNP
21	43110813	chr21__43110813	T	A	intron_variant	SNP
21	43111285	chr21__43111285	T	A	intron_variant	SNP
21	43115704	chr21__43115704	T	C	intron_variant	SNP
21	43116862	chr21__43116862	C	A	intron_variant	SNP
21	43118806	chr21__43118806	G	A	intron_variant	SNP
21	44955172	chr21__44955172	T	C	downstream_gene_variant	SNP
22	7060948	chr22__7060948	T	C	intron_variant	SNP
22	7067514	chr22__7067514	A	G	downstream_gene_variant	SNP
22	7068534	chr22__7068534	G	A	downstream_gene_variant	SNP
22	7068707	chr22__7068707	G	C	downstream_gene_variant	SNP
22	7070094	chr22__7070094	G	A	downstream_gene_variant	SNP
22	7070849	chr22__7070849	A	C	downstream_gene_variant	SNP
22	7071535	chr22__7071535	A	G	downstream_gene_variant	SNP
22	7072083	chr22__7072083	A	G	intergenic_region	SNP
22	7072084	chr22__7072084	C	G	intergenic_region	SNP
22	7072291	chr22__7072291	G	T	intergenic_region	SNP
22	7072368	chr22__7072368	C	T	intergenic_region	SNP
22	7073817	chr22__7073817	G	A	intergenic_region	SNP
22	9276524	chr22__9276524	C	A	intergenic_region	SNP
22	9276686	chr22__9276686	A	G	intergenic_region	SNP
22	35048984	chr22__35048984	G	C	intron_variant	SNP
22	35060350	chr22__35060350	C	T	intron_variant	SNP
22	57916134	chr22__57916134	T	C	intergenic_region	SNP
22	57916704	chr22__57916704	G	A	intergenic_region	SNP
22	57918097	chr22__57918097	G	A	intergenic_region	SNP
22	57918428	chr22__57918428	A	G	intergenic_region	SNP
22	57918580	chr22__57918580	G	T	intergenic_region	SNP
22	58362984	chr22__58362984	C	T	intergenic_region	SNP
22	58368534	chr22__58368534	A	G	intergenic_region	SNP
23	1128774	chr23__1128774	G	A	intron_variant	SNP
23	6527464	chr23__6527464	A	G	intergenic_region	SNP
23	6974256	chr23__6974256	C	T	intron_variant	SNP
24	6183840	chr24__6183840	C	T	intergenic_region	SNP
24	6183889	chr24__6183889	A	C	intergenic_region	SNP
24	6186641	chr24__6186641	T	G	intergenic_region	SNP
24	6189998	chr24__6189998	A	G	intergenic_region	SNP
24	6190818	chr24__6190818	A	G	intergenic_region	SNP
24	6195363	chr24__6195363	C	T	intergenic_region	SNP
24	6195906	chr24__6195906	C	T	intergenic_region	SNP
24	6197167	chr24__6197167	G	C	intergenic_region	SNP
24	6201208	chr24__6201208	A	G	intergenic_region	SNP
24	6205767	chr24__6205767	A	C	intergenic_region	SNP
24	13066151	chr24__13066151	G	A	intergenic_region	SNP
24	13074471	chr24__13074471	A	T	intergenic_region	SNP
24	26774794	chr24__26774794	C	T	intergenic_region	SNP
24	27633420	chr24__27633420	T	C	intergenic_region	SNP
24	27653323	chr24__27653323	C	T	intergenic_region	SNP
24	29405917	chr24__29405917	G	A	intergenic_region	SNP
24	57208621	chr24__57208621	C	T	intergenic_region	SNP
25	8669187	chr25__8669187	G	A	intron_variant	SNP
25	8690851	chr25__8690851	G	A	intron_variant	SNP
25	24422465	chr25__24422465	A	G	intergenic_region	SNP
25	38702021	chr25__38702021	G	A	intron_variant	SNP
26	3559036	chr26__3559036	A	G	intergenic_region	SNP
26	3559369	chr26__3559369	A	C	intergenic_region	SNP
26	3560460	chr26__3560460	A	T	intergenic_region	SNP
26	3560468	chr26__3560468	A	C	intergenic_region	SNP
26	3560470	chr26__3560470	A	G	intergenic_region	SNP
26	3562348	chr26__3562348	T	C	intergenic_region	SNP
27	2005328	chr27__2005328	G	A	intergenic_region	SNP
27	13174580	chr27__13174580	C	A	intergenic_region	SNP
27	13215661	chr27__13215661	A	G	intergenic_region	SNP
27	13220066	chr27__13220066	A	C	intergenic_region	SNP
27	13220204	chr27__13220204	C	T	intergenic_region	SNP
27	13228612	chr27__13228612	C	G	intron_variant	SNP
27	13233915	chr27__13233915	C	T	intron_variant	SNP
27	13234065	chr27__13234065	G	A	intron_variant	SNP
27	13234606	chr27__13234606	G	C	intron_variant	SNP
27	13235501	chr27__13235501	G	A	intron_variant	SNP
27	13240381	chr27__13240381	T	C	intron_variant	SNP
27	13240661	chr27__13240661	A	G	intron_variant	SNP
27	13241659	chr27__13241659	A	G	non_coding_transcript_exon_variant	SNP
27	13427753	chr27__13427753	C	T	intron_variant	SNP
27	13485982	chr27__13485982	C	A	intron_variant	SNP
27	13490866	chr27__13490866	G	A	intron_variant	SNP
27	21468304	chr27__21468304	A	G	intergenic_region	SNP
27	22371650	chr27__22371650	G	A	intergenic_region	SNP
27	24430075	chr27__24430075	A	G	intergenic_region	SNP
27	24430097	chr27__24430097	C	T	intergenic_region	SNP
27	24430236	chr27__24430236	G	A	intergenic_region	SNP
27	24435342	chr27__24435342	T	C	intergenic_region	SNP
27	26620347	chr27__26620347	A	G	intergenic_region	SNP
27	26624313	chr27__26624313	T	A	intergenic_region	SNP
27	26628505	chr27__26628505	T	A	intergenic_region	SNP
27	29565416	chr27__29565416	T	G	intron_variant	SNP
27	37761572	chr27__37761572	G	A	upstream_gene_variant	SNP
27	37761913	chr27__37761913	G	A	upstream_gene_variant	SNP
27	37763265	chr27__37763265	A	G	upstream_gene_variant	SNP
27	37764678	chr27__37764678	G	C	upstream_gene_variant	SNP
27	37765202	chr27__37765202	C	T	upstream_gene_variant	SNP
27	37765655	chr27__37765655	G	A	upstream_gene_variant	SNP
27	37768995	chr27__37768995	G	C	intron_variant	SNP
27	37770586	chr27__37770586	G	T	intron_variant	SNP
27	37771921	chr27__37771921	C	A	intron_variant	SNP
27	37772251	chr27__37772251	A	G	intron_variant	SNP
27	37772307	chr27__37772307	C	T	intron_variant	SNP
27	37773087	chr27__37773087	G	A	intron_variant	SNP
27	37773827	chr27__37773827	G	A	intron_variant	SNP
27	37775079	chr27__37775079	T	C	intron_variant	SNP
27	37775468	chr27__37775468	G	A	intron_variant	SNP
27	37776798	chr27__37776798	G	A	intron_variant	SNP
27	37776824	chr27__37776824	G	A	intron_variant	SNP
27	37778457	chr27__37778457	A	G	intron_variant	SNP
27	43097205	chr27__43097205	G	A	downstream_gene_variant	SNP
27	43098520	chr27__43098520	T	C	downstream_gene_variant	SNP
27	43103091	chr27__43103091	A	G	intron_variant	SNP
27	43103354	chr27__43103354	C	T	synonymous_variant	SNP
27	43104706	chr27__43104706	G	A	intron_variant	SNP
27	43105184	chr27__43105184	G	A	intron_variant	SNP
27	43106084	chr27__43106084	C	T	intron_variant	SNP
28	7412680	chr28__7412680	T	G	intragenic_variant	SNP
28	8798867	chr28__8798867	G	A	intron_variant	SNP
28	29719998	chr28__29719998	A	C	intron_variant	SNP
28	30069225	chr28__30069225	C	T	intergenic_region	SNP
28	36638713	chr28__36638713	T	A	intron_variant	SNP
28	36639693	chr28__36639693	G	A	intron_variant	SNP
28	36641308	chr28__36641308	A	G	intron_variant	SNP
28	36642629	chr28__36642629	C	T	intron_variant	SNP
28	36647921	chr28__36647921	A	C	intron_variant	SNP
28	36651876	chr28__36651876	G	A	intron_variant	SNP
28	36655067	chr28__36655067	C	T	intron_variant	SNP
28	36655068	chr28__36655068	A	G	intron_variant	SNP
28	36655624	chr28__36655624	C	T	intron_variant	SNP
28	36660661	chr28__36660661	A	G	intron_variant	SNP
28	36766272	chr28__36766272	C	T	intergenic_region	SNP
28	39299095	chr28__39299095	C	A	intron_variant	SNP
28	39299106	chr28__39299106	C	T	intron_variant	SNP
28	39299119	chr28__39299119	G	T	intron_variant	SNP
28	39353505	chr28__39353505	C	A	intron_variant	SNP
28	39355756	chr28__39355756	G	A	intron_variant	SNP
28	39356078	chr28__39356078	C	T	intron_variant	SNP
28	39357011	chr28__39357011	A	G	intron_variant	SNP
28	39357770	chr28__39357770	A	G	intron_variant	SNP
28	39358067	chr28__39358067	A	G	intron_variant	SNP
28	39359119	chr28__39359119	G	T	intron_variant	SNP
28	39359262	chr28__39359262	C	T	intron_variant	SNP
28	39359541	chr28__39359541	C	A	intron_variant	SNP
28	39359694	chr28__39359694	C	T	intron_variant	SNP
28	39361979	chr28__39361979	C	T	intron_variant	SNP
28	39362030	chr28__39362030	G	C	intron_variant	SNP
28	39363533	chr28__39363533	A	G	intron_variant	SNP
28	39363554	chr28__39363554	T	C	intron_variant	SNP
28	39363799	chr28__39363799	G	A	intron_variant	SNP
28	39367353	chr28__39367353	G	A	intron_variant	SNP
28	39369505	chr28__39369505	T	C	intron_variant	SNP
28	39372121	chr28__39372121	T	C	intron_variant	SNP
28	39403134	chr28__39403134	G	A	intron_variant	SNP
28	39409854	chr28__39409854	C	G	splice_region_variant&intron_variant	SNP
28	39410104	chr28__39410104	A	T	intron_variant	SNP
28	39410105	chr28__39410105	G	A	intron_variant	SNP
28	39431842	chr28__39431842	T	G	intron_variant	SNP
28	39432305	chr28__39432305	C	T	intron_variant	SNP
28	39433428	chr28__39433428	T	C	intron_variant	SNP
28	39433434	chr28__39433434	G	A	intron_variant	SNP
28	39433472	chr28__39433472	A	G	intron_variant	SNP
28	39433501	chr28__39433501	C	G	intron_variant	SNP
28	39433606	chr28__39433606	C	T	intron_variant	SNP
28	39433611	chr28__39433611	A	G	intron_variant	SNP
28	39433638	chr28__39433638	G	A	intron_variant	SNP
28	39433782	chr28__39433782	C	T	intron_variant	SNP
28	39433963	chr28__39433963	A	C	intron_variant	SNP
28	39434138	chr28__39434138	C	G	intron_variant	SNP
28	39434813	chr28__39434813	T	C	intron_variant	SNP
28	39435160	chr28__39435160	G	A	intron_variant	SNP
28	39435334	chr28__39435334	C	T	synonymous_variant	SNP
28	39435489	chr28__39435489	C	T	intron_variant	SNP
28	39435545	chr28__39435545	C	T	intron_variant	SNP
28	39435738	chr28__39435738	A	G	intron_variant	SNP
28	39435830	chr28__39435830	A	G	intron_variant	SNP
28	39436085	chr28__39436085	C	A	intron_variant	SNP
28	39436725	chr28__39436725	C	T	intron_variant	SNP
28	39436736	chr28__39436736	C	T	intron_variant	SNP
28	39437382	chr28__39437382	C	T	intron_variant	SNP
28	39437635	chr28__39437635	T	C	intron_variant	SNP
28	39437741	chr28__39437741	G	A	intron_variant	SNP
28	39437811	chr28__39437811	G	A	missense_variant	SNP
28	39438201	chr28__39438201	G	A	intron_variant	SNP
28	39438208	chr28__39438208	T	C	intron_variant	SNP
28	39438242	chr28__39438242	C	A	intron_variant	SNP
28	39438278	chr28__39438278	T	G	intron_variant	SNP
28	39438372	chr28__39438372	T	G	intron_variant	SNP
28	39438455	chr28__39438455	C	A	intron_variant	SNP
28	39438475	chr28__39438475	G	A	intron_variant	SNP
28	39438477	chr28__39438477	A	G	intron_variant	SNP
28	39438704	chr28__39438704	G	A	intron_variant	SNP
28	39438712	chr28__39438712	T	C	intron_variant	SNP
28	39438843	chr28__39438843	A	G	intron_variant	SNP
28	39438861	chr28__39438861	C	T	intron_variant	SNP
28	39438989	chr28__39438989	G	A	intron_variant	SNP
28	39439062	chr28__39439062	A	T	intron_variant	SNP
28	39439136	chr28__39439136	A	G	intron_variant	SNP
28	39439163	chr28__39439163	A	G	intron_variant	SNP
28	39439173	chr28__39439173	G	C	intron_variant	SNP
28	39439229	chr28__39439229	C	T	intron_variant	SNP
28	39439293	chr28__39439293	A	C	intron_variant	SNP
28	39439305	chr28__39439305	C	G	intron_variant	SNP
28	39439382	chr28__39439382	A	G	intron_variant	SNP
28	39439445	chr28__39439445	C	A	intron_variant	SNP
28	39439585	chr28__39439585	T	A	intron_variant	SNP
28	39439586	chr28__39439586	A	T	intron_variant	SNP
28	39439592	chr28__39439592	A	G	intron_variant	SNP
28	39439612	chr28__39439612	C	T	intron_variant	SNP
28	39439632	chr28__39439632	C	T	intron_variant	SNP
28	39439698	chr28__39439698	G	C	intron_variant	SNP
28	39439705	chr28__39439705	G	T	intron_variant	SNP
28	39439920	chr28__39439920	T	C	intron_variant	SNP
28	39440032	chr28__39440032	C	G	intron_variant	SNP
28	39440049	chr28__39440049	A	C	intron_variant	SNP
28	39440449	chr28__39440449	G	A	intron_variant	SNP
28	39440450	chr28__39440450	T	A	intron_variant	SNP
28	39440561	chr28__39440561	C	T	intron_variant	SNP
28	39440583	chr28__39440583	T	C	intron_variant	SNP
28	39440706	chr28__39440706	G	A	intron_variant	SNP
28	39440996	chr28__39440996	A	G	intron_variant	SNP
28	39441009	chr28__39441009	T	C	intron_variant	SNP
28	39441116	chr28__39441116	A	G	intron_variant	SNP
28	39441119	chr28__39441119	T	C	intron_variant	SNP
28	39441125	chr28__39441125	A	G	intron_variant	SNP
28	39441158	chr28__39441158	A	G	intron_variant	SNP
28	39441198	chr28__39441198	A	G	intron_variant	SNP
28	39441494	chr28__39441494	T	G	intron_variant	SNP
28	39441645	chr28__39441645	A	G	intron_variant	SNP
28	39442005	chr28__39442005	A	G	intron_variant	SNP
28	39442060	chr28__39442060	T	A	intron_variant	SNP
28	39442338	chr28__39442338	C	T	intron_variant	SNP
28	39442692	chr28__39442692	C	T	intron_variant	SNP
28	39442839	chr28__39442839	A	G	intron_variant	SNP
28	39442850	chr28__39442850	G	A	intron_variant	SNP
28	39442866	chr28__39442866	T	C	intron_variant	SNP
28	39442867	chr28__39442867	T	C	intron_variant	SNP
28	39442917	chr28__39442917	G	A	intron_variant	SNP
28	39442946	chr28__39442946	C	T	intron_variant	SNP
28	39443052	chr28__39443052	G	A	intron_variant	SNP
28	39443081	chr28__39443081	A	C	intron_variant	SNP
28	39443183	chr28__39443183	C	T	intron_variant	SNP
28	39443193	chr28__39443193	C	T	intron_variant	SNP
28	39443283	chr28__39443283	G	A	intron_variant	SNP
28	39486047	chr28__39486047	T	G	intron_variant	SNP
28	40095419	chr28__40095419	G	A	intron_variant	SNP
29	11771981	chr29__11771981	G	A	intergenic_region	SNP
29	11772005	chr29__11772005	G	A	intergenic_region	SNP
29	11838469	chr29__11838469	G	A	intergenic_region	SNP
29	22050019	chr29__22050019	G	C	intergenic_region	SNP
29	22052439	chr29__22052439	A	G	intergenic_region	SNP
29	22052452	chr29__22052452	C	T	intergenic_region	SNP
29	22052659	chr29__22052659	C	T	intergenic_region	SNP
29	24688596	chr29__24688596	G	T	intergenic_region	SNP
29	24689889	chr29__24689889	T	C	intergenic_region	SNP
29	24693327	chr29__24693327	T	C	intergenic_region	SNP
29	24700662	chr29__24700662	T	A	intergenic_region	SNP
29	34119913	chr29__34119913	T	C	intron_variant	SNP
29	34119959	chr29__34119959	G	A	intron_variant	SNP
29	34119993	chr29__34119993	A	T	intron_variant	SNP
29	34120174	chr29__34120174	C	T	intron_variant	SNP
29	34120298	chr29__34120298	T	A	intron_variant	SNP
29	34120308	chr29__34120308	C	T	intron_variant	SNP
29	34566589	chr29__34566589	C	T	intron_variant	SNP
29	40144844	chr29__40144844	G	T	splice_region_variant&intron_variant	SNP
1	14623731	chr1__14623731	A	ATT	intergenic_region	INDEL
1	14631735	chr1__14631735	AAG	A	intergenic_region	INDEL
1	14641672	chr1__14641672	CT	C	intergenic_region	INDEL
1	14646645	chr1__14646645	AC	A	intergenic_region	INDEL
1	14709531	chr1__14709531	GA	G	intragenic_variant	INDEL
1	46711802	chr1__46711802	GCCCAC	G	intergenic_region	INDEL
1	46711808	chr1__46711808	TGAGA	T	intergenic_region	INDEL
1	63785121	chr1__63785121	TGGA	T	intergenic_region	INDEL
3	7632589	chr3__7632589	T	TGG	downstream_gene_variant	INDEL
3	36788695	chr3__36788695	AG	A	intergenic_region	INDEL
3	77828589	chr3__77828589	GTCTTA	G	intergenic_region	INDEL
3	110043692	chr3__110043692	T	TGCGTGCTCAC	intron_variant	INDEL
4	2949953	chr4__2949953	CAG	C	intron_variant	INDEL
4	2954213	chr4__2954213	ATC	A	intron_variant	INDEL
4	2969987	chr4__2969987	GGT	G	intergenic_region	INDEL
4	11118216	chr4__11118216	TGG	T	intron_variant	INDEL
4	11118222	chr4__11118222	A	AAC	intron_variant	INDEL
4	69177770	chr4__69177770	TAAC	T	intron_variant	INDEL
5	6454685	chr5__6454685	GC	G	intergenic_region	INDEL
5	6467270	chr5__6467270	TG	T	intergenic_region	INDEL
6	3715980	chr6__3715980	CCTT	C	intergenic_region	INDEL
6	3797515	chr6__3797515	G	GT	intergenic_region	INDEL
6	3803331	chr6__3803331	AACGTATTT	A	intergenic_region	INDEL
6	3804317	chr6__3804317	CGATAAAAGTCAGGGACAAGTACAA	C	intergenic_region	INDEL
6	3840070	chr6__3840070	T	TTCTTG	downstream_gene_variant	INDEL
6	87241945	chr6__87241945	CT	C	intron_variant	INDEL
6	101685641	chr6__101685641	A	AG	intergenic_region	INDEL
6	102330227	chr6__102330227	C	CGACAG	intron_variant	INDEL
6	102330230	chr6__102330230	AC	A	intron_variant	INDEL
6	103944737	chr6__103944737	T	TCCAG	intron_variant	INDEL
6	105289547	chr6__105289547	T	TAA	intergenic_region	INDEL
6	105320502	chr6__105320502	GC	G	intron_variant	INDEL
7	66426565	chr7__66426565	TC	T	intergenic_region	INDEL
7	66498331	chr7__66498331	GTCTA	G	downstream_gene_variant	INDEL
7	66530568	chr7__66530568	C	CTT	upstream_gene_variant	INDEL
7	66544344	chr7__66544344	CA	C	downstream_gene_variant	INDEL
7	66699344	chr7__66699344	T	TG	upstream_gene_variant	INDEL
7	67184270	chr7__67184270	C	CT	upstream_gene_variant	INDEL
7	67213388	chr7__67213388	TC	T	downstream_gene_variant	INDEL
8	52723626	chr8__52723626	TAAA	T	intron_variant	INDEL
8	54714159	chr8__54714159	GACTGA	G	intergenic_region	INDEL
8	54714666	chr8__54714666	T	TATTACTGTA	intergenic_region	INDEL
8	54714833	chr8__54714833	AT	A	intergenic_region	INDEL
8	54737806	chr8__54737806	A	AGATAGAGACATCC	intergenic_region	INDEL
8	54791003	chr8__54791003	A	AT	intergenic_region	INDEL
8	54899638	chr8__54899638	AATATCC	A	intergenic_region	INDEL
8	54899644	chr8__54899644	C	CGG	intergenic_region	INDEL
8	54901247	chr8__54901247	T	TA	intergenic_region	INDEL
8	54901301	chr8__54901301	AG	A	intergenic_region	INDEL
8	54905598	chr8__54905598	G	GC	intergenic_region	INDEL
9	44968612	chr9__44968612	TCTC	T	intergenic_region	INDEL
9	70351643	chr9__70351643	TA	T	upstream_gene_variant	INDEL
9	88710860	chr9__88710860	CTTCCAATGAAGGGGAAAATGGAAACCATGGAAATTAAAAGTAAA	C	intergenic_region	INDEL
10	14336734	chr10__14336734	CCTCTT	C	intron_variant	INDEL
10	26605211	chr10__26605211	TCTC	T	intron_variant	INDEL
10	26605216	chr10__26605216	TC	T	intron_variant	INDEL
10	26647892	chr10__26647892	G	GT	intergenic_region	INDEL
10	28712499	chr10__28712499	T	TTACA	intergenic_region	INDEL
10	28712500	chr10__28712500	G	GC	intergenic_region	INDEL
10	28765884	chr10__28765884	CA	C	intergenic_region	INDEL
10	28775786	chr10__28775786	ATAT	A	intergenic_region	INDEL
10	28778969	chr10__28778969	CT	C	intergenic_region	INDEL
12	9114474	chr12__9114474	C	CAGTA	intron_variant	INDEL
12	9114590	chr12__9114590	CGCTGGT	C	intron_variant	INDEL
12	9115822	chr12__9115822	A	AT	intron_variant	INDEL
12	9117805	chr12__9117805	CT	C	intron_variant	INDEL
12	9127746	chr12__9127746	T	TG	downstream_gene_variant	INDEL
12	69478329	chr12__69478329	AAAG	A	intergenic_region	INDEL
12	69765393	chr12__69765393	G	GTGCGTGCA	intron_variant	INDEL
13	54804893	chr13__54804893	CAT	C	intron_variant	INDEL
13	77707123	chr13__77707123	T	TG	intron_variant	INDEL
13	77709121	chr13__77709121	G	GA	intron_variant	INDEL
13	77713425	chr13__77713425	CTT	C	upstream_gene_variant	INDEL
14	37075627	chr14__37075627	GA	G	intron_variant	INDEL
14	56308076	chr14__56308076	ATTACT	A	intergenic_region	INDEL
14	77913203	chr14__77913203	C	CCCTCTCAGGGGAGGGGGTTT	intron_variant	INDEL
15	12761829	chr15__12761829	A	AT	intergenic_region	INDEL
15	12762904	chr15__12762904	C	CT	intergenic_region	INDEL
15	12765432	chr15__12765432	A	AG	intergenic_region	INDEL
17	49213718	chr17__49213718	GA	G	intergenic_region	INDEL
18	65591928	chr18__65591928	GGTT	G	intron_variant	INDEL
18	65591934	chr18__65591934	C	CTACAAT	intron_variant	INDEL
19	38139213	chr19__38139213	GAAGACTGCTTCT	G	upstream_gene_variant	INDEL
19	38182398	chr19__38182398	TC	T	intron_variant	INDEL
20	2736615	chr20__2736615	G	GC	intron_variant	INDEL
20	19166665	chr20__19166665	CTT	C	intron_variant	INDEL
20	19166667	chr20__19166667	T	TAAG	intron_variant	INDEL
20	19176541	chr20__19176541	T	TG	intron_variant	INDEL
20	19236807	chr20__19236807	A	AT	intron_variant	INDEL
20	19237512	chr20__19237512	GT	G	intron_variant	INDEL
21	43112705	chr21__43112705	GT	G	intron_variant	INDEL
22	7111810	chr22__7111810	C	CT	intron_variant	INDEL
24	6203876	chr24__6203876	A	AAAGGGG	intergenic_region	INDEL
24	6204407	chr24__6204407	CA	C	intergenic_region	INDEL
24	13078044	chr24__13078044	AAT	A	intergenic_region	INDEL
27	13170964	chr27__13170964	T	TTC	intergenic_region	INDEL
27	13477696	chr27__13477696	CA	C	intron_variant	INDEL
27	26624527	chr27__26624527	C	CA	intergenic_region	INDEL
27	37767243	chr27__37767243	G	GA	intron_variant	INDEL
28	36650829	chr28__36650829	ACTCT	A	intron_variant	INDEL
28	36702667	chr28__36702667	TC	T	intergenic_region	INDEL
28	39356571	chr28__39356571	ATGTC	A	intron_variant	INDEL
28	39358064	chr28__39358064	CA	C	intron_variant	INDEL
28	39361953	chr28__39361953	A	AG	intron_variant	INDEL
28	39436434	chr28__39436434	C	CTACT	intron_variant	INDEL
28	39436435	chr28__39436435	G	GA	intron_variant	INDEL
28	39436494	chr28__39436494	ACTTC	A	intron_variant	INDEL
28	39438969	chr28__39438969	T	TA	intron_variant	INDEL
28	39442006	chr28__39442006	TCC	T	intron_variant	INDEL
28	39443026	chr28__39443026	T	TTTTA	intron_variant	INDEL
