# Supplementary material for: Genetic Basis of Divergent Growth and Muscle Development in Purebred and Crossbred Leizhou Black Goats Revealed by Whole-Genome Resequencing
Source: Biology (Basel). 2026 Jun 29;15(13):1038. doi: 10.3390/biology15131038 (PMC13359781; doi:10.3390/biology15131038)
Supplement: Supplementary file 1 [file biology-15-01038-s001.zip › Supplementary Table 3 KEGG and GO for JN WL DEGs.xlsx]

## Sheet: KEGG
Category	Term	Count	P-Value	Benjamini	Fold Enrichment	Bonferroni	FDR	Fisher Exact	User Ids
KEGG_PATHWAY	Pathways in cancer	18	0.0378	0.36	1.68	1.00e+0	0.355	0.0211	APC2,GSK3B,CAMK2D,NFKB1,ADCY5,MAPK10,CCNA2,IL4,KITLG,PLCB4,COL4A1,GNG4,RASSF5,COL4A3,CCDC6,RARB,WNT2,FGF22
KEGG_PATHWAY	IgSF CAM signaling	18	0.000148	0.0378	2.9	0.0401	0.0373	4.82e-05	KIRREL3,MAGI1,CNTNAP2,GSK3B,SPTBN5,TRIO,NTRK3,ANK2,ANK3,SORBS1,ROBO1,MAPK10,RIMS1,NFASC,PARD3,LRRC4C,SRGAP2,NECTIN2
KEGG_PATHWAY	Pathways of neurodegeneration - multiple diseases	15	0.0917	0.582	1.58	1.00e+0	0.573	0.0538	APC2,GSK3B,CAMK2D,DNAH17,CACNA1C,NFKB1,GRIN2D,MAPK10,PSMA6,PPP3CA,GRIN2A,PLCB4,NDUFS7,LOC102168533,WNT2
KEGG_PATHWAY	Cytoskeleton in muscle cells	15	0.000274	0.0378	3.15	0.0729	0.0373	8.15e-05	SPTBN5,DTNA,SYNPO2,ANK2,ANK3,ATP1B1,NID1,MYOM2,LMNB2,SYNE1,SGCE,COL4A1,COL4A3,ITGA7,ITGA9
KEGG_PATHWAY	Calcium signaling pathway	12	0.0115	0.222	2.39	0.959	0.218	0.00448	PPP3CA,GRIN3B,GRIN2A,CAMK2D,MRLN,CAMK1D,PLCB4,NTRK3,HTR2A,CACNA1C,FGF22,GRIN2D
KEGG_PATHWAY	cAMP signaling pathway	12	0.00862	0.198	2.49	0.908	0.195	0.00324	MAPK10,GRIN3B,GRIN2A,CAMK2D,PDE4D,CNGB3,CACNA1C,ATP1B1,HCN2,NFKB1,ADCY5,GRIN2D
KEGG_PATHWAY	Ras signaling pathway	11	0.0208	0.286	2.3	0.997	0.282	0.00842	MAPK10,KITLG,GRIN2A,LOC102175216,GNG4,RASSF5,KSR2,RASAL3,FGF22,NFKB1,LOC102189340
KEGG_PATHWAY	Endocytosis	10	0.0664	0.523	1.97	1.00e+0	0.515	0.0309	DNM3,SH3GLB1,SNX4,RAB4A,EHD4,PARD3,CBLC,WWP1,ASAP1,EPS15L1
KEGG_PATHWAY	Rap1 signaling pathway	10	0.0249	0.286	2.37	0.999	0.282	0.00974	MAGI1,KITLG,GRIN2A,SIPA1L1,PLCB4,PARD3,RASSF5,SIPA1L2,FGF22,ADCY5
KEGG_PATHWAY	Wnt signaling pathway	10	0.00814	0.198	2.86	0.895	0.195	0.00265	MAPK10,APC2,INVS,PPP3CA,GSK3B,CAMK2D,PLCB4,ROR1,WNT2,RSPO4
KEGG_PATHWAY	Cell adhesion molecules	10	0.00628	0.198	2.98	0.824	0.195	0.00196	CNTNAP2,NFASC,CDH4,NEGR1,NRXN3,PTPRM,LRRC4C,NECTIN2,GLG1,ITGA9
KEGG_PATHWAY	Dopaminergic synapse	10	0.00131	0.106	3.76	0.303	0.105	0.000321	MAPK10,PPP3CA,GSK3B,GRIN2A,CAMK2D,PLCB4,GNG4,CACNA1C,DRD3,ADCY5
KEGG_PATHWAY	Retrograde endocannabinoid signaling	9	0.00826	0.198	3.11	0.899	0.195	0.00246	MAPK10,GABRA2,RIMS1,GABRB1,PLCB4,NDUFS7,GNG4,CACNA1C,ADCY5
KEGG_PATHWAY	Glutamatergic synapse	9	0.00181	0.106	3.99	0.394	0.105	0.000419	PPP3CA,GRIN3B,GRIN2A,PLCB4,LOC102175216,GNG4,CACNA1C,ADCY5,GRIN2D
KEGG_PATHWAY	Axon guidance	8	0.0691	0.523	2.21	1.00e+0	0.515	0.0287	PPP3CA,GSK3B,CAMK2D,PARD3,SRGAP2,LRRC4C,NGEF,ROBO1
KEGG_PATHWAY	cGMP-PKG signaling pathway	8	0.0488	0.408	2.4	1.00e+0	0.403	0.0187	PPP3CA,KCNU1,PLCB4,PDE2A,KCNMB2,CACNA1C,ATP1B1,ADCY5
KEGG_PATHWAY	Spinocerebellar ataxia	8	0.0246	0.286	2.78	0.999	0.282	0.00819	MAPK10,PSMA6,GRIN3B,GRIN2A,FGF14,BEAN1,PLCB4,GRIN2D
KEGG_PATHWAY	Serotonergic synapse	8	0.0112	0.222	3.25	0.956	0.218	0.00319	GABRB1,PLCB4,KCND2,LOC102175216,GNG4,HTR2A,CACNA1C,ADCY5
KEGG_PATHWAY	Hippo signaling pathway	7	0.0928	0.582	2.23	1.00e+0	0.573	0.0379	APC2,CRB1,GSK3B,DLG2,WWC1,PARD3,WNT2
KEGG_PATHWAY	Cushing syndrome	7	0.0885	0.582	2.26	1.00e+0	0.573	0.0357	APC2,GSK3B,CAMK2D,PLCB4,CACNA1C,WNT2,ADCY5
KEGG_PATHWAY	Adrenergic signaling in cardiomyocytes	7	0.0885	0.582	2.26	1.00e+0	0.573	0.0357	CAMK2D,PLCB4,KCNQ1,SCN5A,CACNA1C,ATP1B1,ADCY5
KEGG_PATHWAY	Oxytocin signaling pathway	7	0.0864	0.582	2.27	1.00e+0	0.573	0.0347	PPP3CA,CAMK2D,CAMK1D,PLCB4,LOC102175216,CACNA1C,ADCY5
KEGG_PATHWAY	Relaxin signaling pathway	7	0.0449	0.4	2.69	1.00e+0	0.394	0.0153	MAPK10,PLCB4,COL4A1,GNG4,COL4A3,NFKB1,ADCY5
KEGG_PATHWAY	Inflammatory mediator regulation of TRP channels	7	0.0259	0.286	3.07	0.999	0.282	0.00777	MAPK10,CAMK2D,PLCB4,LOC102175216,HTR2A,ASIC2,ADCY5
KEGG_PATHWAY	Circadian entrainment	7	0.0132	0.228	3.57	0.975	0.225	0.00341	GRIN2A,CAMK2D,PLCB4,GNG4,CACNA1C,ADCY5,GRIN2D
KEGG_PATHWAY	Aldosterone synthesis and secretion	7	0.012	0.222	3.65	0.965	0.218	0.00303	CAMK2D,CAMK1D,PLCB4,PDE2A,CACNA1C,ATP1B1,ADCY5
KEGG_PATHWAY	Insulin secretion	7	0.00759	0.198	4.03	0.878	0.195	0.00173	CAMK2D,KCNU1,PLCB4,KCNMB2,CACNA1C,ATP1B1,ADCY5
KEGG_PATHWAY	Amphetamine addiction	7	0.0026	0.12	5	0.512	0.118	0.000471	PPP3CA,GRIN3B,GRIN2A,CAMK2D,CACNA1C,ADCY5,GRIN2D
KEGG_PATHWAY	Long-term potentiation	7	0.00192	0.106	5.31	0.412	0.105	0.000327	PPP3CA,GRIN2A,CAMK2D,PLCB4,RPS6KA2,CACNA1C,GRIN2D
KEGG_PATHWAY	Neurotrophin signaling pathway	6	0.0957	0.587	2.46	1.00e+0	0.578	0.0354	MAPK10,GSK3B,CAMK2D,RPS6KA2,NTRK3,NFKB1
KEGG_PATHWAY	Cholinergic synapse	6	0.07	0.523	2.71	1.00e+0	0.515	0.0236	CAMK2D,PLCB4,GNG4,KCNQ1,CACNA1C,ADCY5
KEGG_PATHWAY	Dilated cardiomyopathy	6	0.0579	0.47	2.86	1.00e+0	0.463	0.0185	SGCE,DTNA,ITGA7,CACNA1C,ADCY5,ITGA9
KEGG_PATHWAY	Melanogenesis	6	0.0488	0.408	3	1.00e+0	0.403	0.0149	GSK3B,KITLG,CAMK2D,PLCB4,WNT2,ADCY5
KEGG_PATHWAY	Morphine addiction	6	0.0347	0.342	3.3	1.00e+0	0.337	0.00963	GABRA2,GABRB1,GNG4,PDE4D,PDE2A,ADCY5
KEGG_PATHWAY	GnRH signaling pathway	6	0.0347	0.342	3.3	1.00e+0	0.337	0.00963	MAPK10,CAMK2D,PLCB4,LOC102175216,CACNA1C,ADCY5
KEGG_PATHWAY	GABAergic synapse	6	0.0319	0.339	3.37	1.00e+0	0.334	0.00867	GABRA2,GABRB1,GNG4,LOC102176752,CACNA1C,ADCY5
KEGG_PATHWAY	Gastric acid secretion	6	0.0203	0.286	3.8	0.996	0.282	0.00488	CAMK2D,PLCB4,KCNQ1,ATP1B1,KCNJ1,ADCY5
KEGG_PATHWAY	Arrhythmogenic right ventricular cardiomyopathy	5	0.0978	0.587	2.84	1.00e+0	0.578	0.0312	SGCE,DTNA,ITGA7,CACNA1C,ITGA9
KEGG_PATHWAY	Ether lipid metabolism	5	0.0235	0.286	4.55	0.999	0.282	0.00468	LOC102173207,UGT8,LOC102175216,ENPP2,PLB1
KEGG_PATHWAY	Cocaine addiction	5	0.0171	0.272	5	0.991	0.268	0.00309	GRIN3B,GRIN2A,NFKB1,ADCY5,GRIN2D
KEGG_PATHWAY	Nicotine addiction	5	0.0079	0.198	6.26	0.888	0.195	0.00113	GABRA2,GRIN3B,GRIN2A,GABRB1,GRIN2D
KEGG_PATHWAY	Endocrine and other factor-regulated calcium reabsorption	4	0.0842	0.582	3.85	1.00e+0	0.573	0.0198	DNM3,CALB1,PLCB4,ATP1B1

## Sheet: GO
Category	Term	Count	P-Value	Benjamini	Fold Enrichment	Bonferroni	FDR	Fisher Exact	User Ids
GOTERM_MF_DIRECT	protein binding	79	4.53e-26	2.11e-23	4	2.11e-23	2.1e-23	1.1e-26	TRIM71,INVS,PHLDB1,MIDN,ANKLE1,TRIO,MEGF10,PRDM5,PTPRM,LDLRAD3,BZW2,SIPA1L2,BACH2,MYOM2,SYNE1,TTC28,ROBO1,SIPA1L1,DEPTOR,ZC3H7B,MYO18A,BBS7,ANKRD6,SH3D19,ANKS1B,SH3GLB1,MAGI1,BRD1,KCND2,ARMC9,WDR72,ANK2,ADGRA3,ANK3,PLRG1,SORCS2,SDCBP2,FNDC5,IQCK,LOC102176425,PARD3,ROR1,WDFY2,LRRC3B,ANKRA2,NGEF,TMPRSS9,WDR27,PHYHIPL,DENND3,ASAP1,VWCE,FSTL4,TMTC4,FSTL3,LRIG1,SRGAP2,LINGO1,PLK5,LINGO3,SGTB,LRRN2,CRI…
GOTERM_BP_DIRECT	protein phosphorylation	18	3.74e-07	0.00049	4.72	0.00049	0.000487	7.56e-08	GSK3B,NIM1K,CAMK2D,TRIO,PLK5,NTRK3,MINK1,ULK4,LMTK2,KSR2,LOC102189340,MAPK10,STK33,WEE2,RPS6KA2,BMP2K,ROR1,ALPK1
GOTERM_BP_DIRECT	multicellular organism development	9	5.07e-05	0.0332	6.94	0.0643	0.033	6.85e-06	CDH4,NTRK3,LOC102187435,ROR1,WNT2,CDH8,FSTL4,CDH7,FSTL3
GOTERM_MF_DIRECT	transmitter-gated monoatomic ion channel activity involved in regulation of postsynaptic membrane potential	5	0.000218	0.051	16.74	0.0967	0.0505	1.15e-05	GABRA2,GRIN3B,GRIN2A,GRID1,GRIN2D
GOTERM_BP_DIRECT	activation of GTPase activity	5	0.000308	0.117	15.32	0.332	0.116	1.78e-05	ARHGAP22,SIPA1L1,SIPA1L2,NGEF,ARHGAP24
GOTERM_MF_DIRECT	transmembrane transporter binding	8	0.000376	0.0586	6.07	0.161	0.0581	5.84e-05	DPP10,RIMS1,KCNIP1,KCNQ1,PDE4D,ANK2,SCN5A,CBARP
GOTERM_BP_DIRECT	regulation of membrane potential	7	0.000397	0.117	7.35	0.406	0.116	5.04e-05	CHRND,RIMS1,GABRB1,KCNH8,CACNA1C,SLC4A4,KCNH1
GOTERM_BP_DIRECT	positive regulation of cell-cell adhesion	4	0.00054	0.117	24.51	0.508	0.116	1.84e-05	MAGI1,MEGF10,KIF26B,FSTL3
GOTERM_MF_DIRECT	kinase binding	6	0.000591	0.069	8.87	0.241	0.0684	6.18e-05	DGKD,DLG2,WWC1,MYOM2,TTC28,PARP8
GOTERM_BP_DIRECT	nervous system development	12	0.000623	0.117	3.57	0.558	0.116	0.000167	APC2,CRB1,UGT8,GSK3B,CAMK1D,DSCAM,NRG3,NTRK3,PLAA,ZNF423,SRGAP2,NGEF
GOTERM_BP_DIRECT	signal transduction	20	0.000862	0.141	2.38	0.677	0.14	0.000345	MAGI1,GABRA2,GABRB1,PLPPR3,PDE4D,PDE2A,FAM13A,PTPRM,ANK2,ANK3,ARHGAP24,NFKB1,LOC108633191,AKAP12,ARHGAP22,CHRND,DLC1,RASSF5,SRGAP2,RIN2
GOTERM_MF_DIRECT	scaffold protein binding	5	0.00105	0.0862	11.16	0.386	0.0855	8.58e-05	GSK3B,KCNQ1,PDE4D,SCN5A,ADCY5
GOTERM_MF_DIRECT	identical protein binding	23	0.00111	0.0862	2.17	0.403	0.0855	0.000497	SPTBN5,SGTB,TPK1,LOC102185401,MUL1,CRMP1,PTPRM,ARID3A,SYT14,HTR2A,RASAL3,SLC4A4,CDH8,NFKB1,LMNB2,SYNE1,THAP4,GMDS,PPP1R13L,CCDC6,IKBKE,HCN2,ITPA
GOTERM_BP_DIRECT	modulation of chemical synaptic transmission	6	0.00124	0.181	7.52	0.804	0.18	0.000154	AKAP12,GRIN3B,PLCB4,GRID1,NXPH1,LRRC4C
GOTERM_MF_DIRECT	protein kinase activity	9	0.00142	0.0945	4.23	0.483	0.0937	0.000317	TRIO,PLK5,MINK1,ULK4,BMP2K,LMTK2,ROR1,KSR2,LOC102189340
GOTERM_BP_DIRECT	transmembrane transport	11	0.0019	0.241	3.33	0.918	0.239	0.000547	SLC44A5,KCNU1,KCNQ1,SLC4A11,SLC35F1,ABCA7,SLC16A9,ABCA12,NALCN,SLC4A4,HCN2
GOTERM_BP_DIRECT	synaptic transmission, glutamatergic	5	0.00202	0.241	9.35	0.929	0.239	0.000199	GRIN3B,GRIN2A,GRID1,CDH8,GRIN2D
GOTERM_BP_DIRECT	cell-cell adhesion	11	0.00223	0.244	3.26	0.947	0.243	0.000652	KIRREL3,NFASC,DLG2,DSCAM,CNTN6,LOC108637685,ITGA7,CNTN3,LPP,ROBO1,ITGA9
GOTERM_BP_DIRECT	positive regulation of gene expression	10	0.00326	0.329	3.35	0.986	0.327	0.000926	IL4,PPP3CA,GSK3B,SEC16B,FGF14,NTRK3,PDE2A,ZNF804A,ANK2,FGF22
GOTERM_MF_DIRECT	alpha-actinin binding	3	0.00329	0.192	34.14	0.784	0.19	7.71e-05	MAGI1,SYNPO2,CACNA1C
GOTERM_BP_DIRECT	apoptotic process involved in development	3	0.00792	0.664	22.06	1.00e+0	0.66	0.00031	LOC108636534,MEGF10,XKR4
GOTERM_MF_DIRECT	phosphatidylinositol-4,5-bisphosphate binding	6	0.00799	0.339	4.88	0.976	0.336	0.00154	AMER3,SCIN,KCNQ1,STXBP6,SDCBP2,KCNJ1
GOTERM_MF_DIRECT	beta-catenin binding	7	0.00886	0.345	3.96	0.984	0.342	0.00211	APC2,GSK3B,AMER3,CDH4,LOC102187435,CDH8,CDH7
GOTERM_BP_DIRECT	engulfment of apoptotic cell	3	0.00899	0.664	20.68	1.00e+0	0.66	0.000379	LOC108636534,MEGF10,XKR4
GOTERM_BP_DIRECT	positive regulation of dendrite extension	3	0.00899	0.664	20.68	1.00e+0	0.66	0.000379	RIMS1,MUL1,PLAA
GOTERM_BP_DIRECT	potassium ion transport	4	0.00993	0.664	9	1.00e+0	0.66	0.00102	KCNU1,KCNQ1,KCNMB2,HCN2
GOTERM_BP_DIRECT	retina layer formation	3	0.0101	0.664	19.47	1.00e+0	0.66	0.000457	CRB1,CALB1,PTPRM
GOTERM_BP_DIRECT	positive regulation of cholesterol efflux	3	0.0101	0.664	19.47	1.00e+0	0.66	0.000457	PON1,ABCA12,NFKB1
GOTERM_MF_DIRECT	cell-cell adhesion mediator activity	5	0.0102	0.368	5.93	0.992	0.364	0.00162	NFASC,DSCAM,CNTN6,CNTN3,LRRC4C
GOTERM_BP_DIRECT	potassium ion import across plasma membrane	5	0.011	0.665	5.81	1.00e+0	0.661	0.00177	KCNQ1,ATP1B1,KCNJ1,HCN2,SLC12A8
GOTERM_BP_DIRECT	adenylate cyclase-inhibiting G protein-coupled receptor signaling pathway	4	0.0117	0.665	8.48	1.00e+0	0.661	0.00128	AKAP12,PALM,PDE2A,ADCY5
GOTERM_BP_DIRECT	regulation of transcription by RNA polymerase II	23	0.0117	0.665	1.77	1.00e+0	0.661	0.00633	BRD1,CSRNP3,PRDM5,ARID3A,AATF,FLI1,BACH2,NFKB1,NPAS3,ELK3,STOX2,ZSCAN20,SP2,NFIA,PPP1R13L,RARB,LHX5,TCF3,BBS7,SOX6,ZNF148,ZNF423,ZNF521
GOTERM_MF_DIRECT	GTPase activator activity	14	0.0117	0.39	2.21	0.996	0.386	0.00508	DOCK5,ASAP1,SIPA1L2,RASAL3,ARHGAP24,ARHGAP22,ARHGAP31,RANBP3L,SIPA1L1,ADAP2,DEPTOR,DLC1,SRGAP2,RIN2
GOTERM_BP_DIRECT	homophilic cell-cell adhesion	9	0.0123	0.673	2.94	1.00e+0	0.67	0.00397	KIRREL3,CDH4,DSCAM,LOC102187435,PTPRM,MDGA2,NECTIN2,CDH8,CDH7
GOTERM_BP_DIRECT	monoatomic ion transport	5	0.0135	0.707	5.46	1.00e+0	0.703	0.00232	GRIN3B,GRIN2A,GRID1,NALCN,GRIN2D
GOTERM_MF_DIRECT	potassium channel regulator activity	4	0.0138	0.42	7.99	0.998	0.416	0.0016	DPP10,DPP6,KCNIP1,KCNMB2
GOTERM_MF_DIRECT	serine-type peptidase activity	3	0.0157	0.42	15.52	0.999	0.416	0.000915	DPP10,DPP6,ANO8
GOTERM_MF_DIRECT	ubiquitin protein ligase binding	8	0.0158	0.42	3.09	0.999	0.416	0.00483	GSK3B,KCNQ1,MUL1,PRR5L,SCN5A,EIF4E2,ANKRA2,IKBKE
GOTERM_MF_DIRECT	cadherin binding	6	0.0166	0.42	4.06	1.00e+0	0.416	0.00383	CDH4,LOC102187435,PTPRM,EPS15L1,CDH8,CDH7
GOTERM_MF_DIRECT	DNA-binding transcription activator activity, RNA polymerase II-specific	11	0.0171	0.42	2.41	1.00e+0	0.416	0.00675	STOX2,CSRNP3,ZSCAN20,NFIA,PRDM5,TCF3,MEOX2,ZNF521,FLI1,NFKB1,ELK3
GOTERM_BP_DIRECT	negative regulation of TORC2 signaling	2	0.018	0.907	110.3	1.00e+0	0.902	8.2e-05	GSK3B,DEPTOR
GOTERM_MF_DIRECT	calcium ion binding	23	0.0184	0.429	1.69	1.00e+0	0.426	0.0105	CRB1,CCBE1,KCNIP1,PON1,LOC102187435,STAB2,CBLC,EPS15L1,VWCE,NID1,CDH8,FSTL4,LRP1B,CDH7,LOC108633191,SPTA1,CDH4,CALB1,EHD4,PLCB4,LOC102175216,ENPP2,CALN1
GOTERM_MF_DIRECT	kinase activity	4	0.0228	0.508	6.6	1.00e+0	0.503	0.00323	TRIO,FGGY,TPK1,NMRK1
GOTERM_BP_DIRECT	regulation of ventricular cardiac muscle cell membrane repolarization	3	0.023	1.00e+0	12.73	1.00e+0	0.995	0.00165	KCNQ1,ANK2,SCN5A
GOTERM_BP_DIRECT	sodium ion transmembrane transport	4	0.0238	1.00e+0	6.49	1.00e+0	0.995	0.00343	GRIN2A,SCN5A,ASIC2,HCN2
GOTERM_BP_DIRECT	adipose tissue development	3	0.0246	1.00e+0	12.26	1.00e+0	0.995	0.00184	FTO,PAXIP1,SPTLC2
GOTERM_MF_DIRECT	phosphatidylcholine lysophospholipase activity	3	0.0249	0.529	12.19	1.00e+0	0.524	0.00187	LOC102175216,ENPP2,PLB1
GOTERM_BP_DIRECT	cellular response to transforming growth factor beta stimulus	3	0.0264	1.00e+0	11.82	1.00e+0	0.995	0.00205	PDE2A,SOX6,WNT2
GOTERM_BP_DIRECT	regulation of potassium ion transmembrane transport	3	0.0264	1.00e+0	11.82	1.00e+0	0.995	0.00205	DPP10,DPP6,KCNIP1
GOTERM_BP_DIRECT	membrane depolarization during atrial cardiac muscle cell action potential	2	0.0269	1.00e+0	73.54	1.00e+0	0.995	0.000244	SCN5A,CACNA1C
GOTERM_BP_DIRECT	protein localization to plasma membrane	6	0.028	1.00e+0	3.54	1.00e+0	0.995	0.00741	PALM,ANK2,WDR72,ANK3,ATP1B1,ABCA12
GOTERM_BP_DIRECT	cell migration	10	0.0289	1.00e+0	2.34	1.00e+0	0.995	0.0116	APC2,DOCK5,CDH4,WWC1,LOC102187435,MYO18A,GPC5,MISP,CDH8,CDH7
GOTERM_BP_DIRECT	gene expression	6	0.0297	1.00e+0	3.48	1.00e+0	0.995	0.00799	CRB1,NFIA,IKBKE,KCNJ1,NFKB1,HS2ST1
GOTERM_BP_DIRECT	positive regulation of apoptotic process	7	0.0301	1.00e+0	3	1.00e+0	0.995	0.00938	GRIN2A,CSRNP3,CAMK1D,SCIN,RPS6KA2,NTRK3,RARB
GOTERM_BP_DIRECT	calcium-dependent cell-cell adhesion	4	0.0307	1.00e+0	5.88	1.00e+0	0.995	0.00487	CDH4,LOC102187435,CDH8,CDH7
GOTERM_MF_DIRECT	ATPase binding	4	0.0313	0.636	5.84	1.00e+0	0.63	0.00502	PPP3CA,PDE4D,ATP1B1,TMTC4
GOTERM_BP_DIRECT	adherens junction organization	4	0.0317	1.00e+0	5.81	1.00e+0	0.995	0.0051	CDH4,LOC102187435,CDH8,CDH7
GOTERM_BP_DIRECT	animal organ development	6	0.0327	1.00e+0	3.39	1.00e+0	0.995	0.00901	KITLG,NRG3,NTRK3,SCN5A,USH2A,WNT2
GOTERM_MF_DIRECT	mRNA 3'-UTR AU-rich region binding	3	0.0338	0.658	10.35	1.00e+0	0.652	0.00302	EXOSC9,MEX3D,RBMS3
GOTERM_BP_DIRECT	phosphatidic acid biosynthetic process	3	0.0358	1.00e+0	10.03	1.00e+0	0.995	0.00329	SH3GLB1,DGKD,ABHD8
GOTERM_MF_DIRECT	calmodulin binding	10	0.0359	0.67	2.24	1.00e+0	0.664	0.0151	AKAP12,INVS,PPP3CA,CAMK2D,CAMK1D,KCNQ1,MYO5B,SCN5A,CACNA1C,KCNH1
GOTERM_BP_DIRECT	cellular response to cAMP	3	0.0378	1.00e+0	9.73	1.00e+0	0.995	0.00359	KCNQ1,PDE2A,HCN2
GOTERM_BP_DIRECT	cell-cell junction assembly	4	0.0384	1.00e+0	5.38	1.00e+0	0.995	0.00667	CDH4,LOC102187435,CDH8,CDH7
GOTERM_BP_DIRECT	cell-cell adhesion mediated by cadherin	4	0.0396	1.00e+0	5.32	1.00e+0	0.995	0.00696	CDH4,LOC102187435,CDH8,CDH7
GOTERM_MF_DIRECT	epidermal growth factor receptor binding	3	0.0417	0.738	9.23	1.00e+0	0.732	0.00419	SNX4,RNF126,CBLC
GOTERM_BP_DIRECT	neurogenesis	4	0.042	1.00e+0	5.19	1.00e+0	0.995	0.00756	PTBP1,GRIN2A,CEP120,RARB
GOTERM_BP_DIRECT	cell differentiation	16	0.0424	1.00e+0	1.75	1.00e+0	0.995	0.0224	GSK3B,NTRK3,FLI1,FSTL4,ARHGAP24,FSTL3,ELK3,DAZL,RIMS1,FGF14,RNF114,PARD3,ZNF423,ZNF521,NGEF,FGF22
GOTERM_MF_DIRECT	glutamate-gated calcium ion channel activity	2	0.043	0.738	45.52	1.00e+0	0.732	0.000757	GRIN2A,GRIN2D
GOTERM_BP_DIRECT	ephrin receptor signaling pathway	3	0.0441	1.00e+0	8.94	1.00e+0	0.995	0.00457	SIPA1L1,NGEF,ANKS1B
GOTERM_MF_DIRECT	protein homodimerization activity	11	0.0443	0.738	2.05	1.00e+0	0.732	0.0201	SH3GLB1,DGKD,SPPL2B,PON1,PDE2A,TCF3,SOX6,SRGAP2,SDCBP2,NECTIN2,LOC108633191
GOTERM_BP_DIRECT	regulation of atrial cardiac muscle cell membrane repolarization	2	0.0444	1.00e+0	44.12	1.00e+0	0.995	0.000805	KCNQ1,SCN5A
GOTERM_BP_DIRECT	positive regulation of membrane tubulation	2	0.0444	1.00e+0	44.12	1.00e+0	0.995	0.000805	SH3GLB1,ASAP1
GOTERM_BP_DIRECT	cellular response to cGMP	2	0.0444	1.00e+0	44.12	1.00e+0	0.995	0.000805	PDE2A,HCN2
GOTERM_BP_DIRECT	release of sequestered calcium ion into cytosol	4	0.0458	1.00e+0	5.01	1.00e+0	0.995	0.00852	IBTK,PLCB4,PLCL2,HTR2A
GOTERM_MF_DIRECT	cAMP binding	3	0.0459	0.738	8.75	1.00e+0	0.732	0.00486	PDE4D,PDE2A,HCN2
GOTERM_BP_DIRECT	positive regulation of transcription initiation by RNA polymerase II	3	0.0463	1.00e+0	8.71	1.00e+0	0.995	0.00493	PAXIP1,ERCC1,NFKB1
GOTERM_MF_DIRECT	ephrin receptor binding	3	0.048	0.747	8.54	1.00e+0	0.741	0.00522	SIPA1L1,NGEF,ANKS1B
GOTERM_BP_DIRECT	hippocampus development	3	0.0507	1.00e+0	8.27	1.00e+0	0.995	0.00569	KIRREL3,GSK3B,LHX5
GOTERM_BP_DIRECT	calcium ion transmembrane import into cytosol	2	0.053	1.00e+0	36.77	1.00e+0	0.995	0.0012	GRIN2A,GRIN2D
GOTERM_BP_DIRECT	regulation of cardiac muscle cell contraction	2	0.053	1.00e+0	36.77	1.00e+0	0.995	0.0012	PDE4D,SCN5A
GOTERM_BP_DIRECT	membrane repolarization	2	0.053	1.00e+0	36.77	1.00e+0	0.995	0.0012	KCND2,ATP1B1
GOTERM_BP_DIRECT	negative regulation of adenylate cyclase-activating G protein-coupled receptor signaling pathway	2	0.053	1.00e+0	36.77	1.00e+0	0.995	0.0012	PDE4D,PDE2A
GOTERM_BP_DIRECT	Notch signaling pathway	5	0.0589	1.00e+0	3.43	1.00e+0	0.995	0.016	CRB1,APH1B,SORBS2,ZNF423,MIB1
GOTERM_MF_DIRECT	pre-mRNA binding	2	0.0597	0.9	32.52	1.00e+0	0.892	0.00157	PTBP1,CELF4
GOTERM_BP_DIRECT	protein catabolic process	3	0.0601	1.00e+0	7.52	1.00e+0	0.995	0.00743	GRIN2A,CBLC,DENND3
GOTERM_BP_DIRECT	negative regulation of osteoblast differentiation	3	0.0601	1.00e+0	7.52	1.00e+0	0.995	0.00743	GSK3B,RANBP3L,CRIM1
GOTERM_BP_DIRECT	adenylate cyclase-inhibiting dopamine receptor signaling pathway	2	0.0616	1.00e+0	31.52	1.00e+0	0.995	0.00167	DRD3,ADCY5
GOTERM_BP_DIRECT	positive regulation of potassium ion import across plasma membrane	2	0.0616	1.00e+0	31.52	1.00e+0	0.995	0.00167	ANK2,ATP1B1
GOTERM_BP_DIRECT	plasma membrane organization	3	0.0626	1.00e+0	7.35	1.00e+0	0.995	0.00791	SPTA1,CRB1,ANK3
GOTERM_BP_DIRECT	Wnt signaling pathway	6	0.0677	1.00e+0	2.76	1.00e+0	0.995	0.0228	APC2,INVS,GSK3B,AMER3,ROR1,RSPO4
GOTERM_BP_DIRECT	extrinsic apoptotic signaling pathway in absence of ligand	3	0.07	1.00e+0	6.89	1.00e+0	0.995	0.00945	IL4,GSK3B,KITLG
GOTERM_BP_DIRECT	positive regulation of lipid storage	2	0.0701	1.00e+0	27.58	1.00e+0	0.995	0.00221	IKBKE,NFKB1
GOTERM_BP_DIRECT	cell morphogenesis	5	0.0726	1.00e+0	3.19	1.00e+0	0.995	0.0211	CDH4,NFIA,LOC102187435,CDH8,CDH7
GOTERM_BP_DIRECT	cellular response to virus	3	0.0752	1.00e+0	6.62	1.00e+0	0.995	0.0106	VWCE,IKBKE,NFKB1
GOTERM_BP_DIRECT	intracellular signal transduction	11	0.0779	1.00e+0	1.84	1.00e+0	0.995	0.0395	NIM1K,DGKD,DEPTOR,NRG3,DLC1,RPS6KA2,PLCL2,CLNK,AZU1,ASB5,ADCY5
GOTERM_BP_DIRECT	positive regulation of isotype switching to IgG isotypes	2	0.0785	1.00e+0	24.51	1.00e+0	0.995	0.00283	IL4,PAXIP1
GOTERM_BP_DIRECT	urate metabolic process	2	0.0785	1.00e+0	24.51	1.00e+0	0.995	0.00283	SLC2A9,SLC16A9
GOTERM_BP_DIRECT	snRNA processing	2	0.0785	1.00e+0	24.51	1.00e+0	0.995	0.00283	FTO,INTS9
GOTERM_MF_DIRECT	scavenger receptor activity	3	0.0788	1.00e+0	6.44	1.00e+0	0.994	0.0114	MEGF10,STAB2,ENPP2
GOTERM_BP_DIRECT	system development	4	0.0798	1.00e+0	3.97	1.00e+0	0.995	0.0186	DPPA4,KIF26B,DPPA2,SCN5A
GOTERM_MF_DIRECT	delayed rectifier potassium channel activity	3	0.0814	1.00e+0	6.32	1.00e+0	0.994	0.012	KCNQ1,KCNH8,KCNH1
GOTERM_MF_DIRECT	lipid binding	7	0.0834	1.00e+0	2.32	1.00e+0	0.994	0.0333	SH3GLB1,CADPS2,BPIFB1,DLC1,SDCBP2,TECPR1,LOC102187691
GOTERM_BP_DIRECT	monoatomic ion transmembrane transport	3	0.0858	1.00e+0	6.13	1.00e+0	0.995	0.013	GABRA2,CHRND,GABRB1
GOTERM_BP_DIRECT	amyloid-beta formation	2	0.0868	1.00e+0	22.06	1.00e+0	0.995	0.00351	APH1B,ABCA7
GOTERM_BP_DIRECT	nervous system process	3	0.0885	1.00e+0	6.02	1.00e+0	0.995	0.0137	GABRA2,CHRND,GABRB1
GOTERM_BP_DIRECT	fibroblast growth factor receptor signaling pathway	3	0.0913	1.00e+0	5.91	1.00e+0	0.995	0.0144	TRIM71,FGF14,FGF22
GOTERM_MF_DIRECT	mitogen-activated protein kinase kinase binding	2	0.0923	1.00e+0	20.69	1.00e+0	0.994	0.00402	KSR2,LOC102189340
GOTERM_BP_DIRECT	startle response	2	0.0951	1.00e+0	20.06	1.00e+0	0.995	0.00427	GRIN2A,GRIN2D
GOTERM_BP_DIRECT	innate immune response in mucosa	2	0.0951	1.00e+0	20.06	1.00e+0	0.995	0.00427	IL4,BPIFB1
GOTERM_BP_DIRECT	phosphatidylserine exposure on apoptotic cell surface	2	0.0951	1.00e+0	20.06	1.00e+0	0.995	0.00427	LOC108636534,XKR4
GOTERM_BP_DIRECT	negative regulation of canonical Wnt signaling pathway	5	0.0986	1.00e+0	2.86	1.00e+0	0.995	0.0318	APC2,INVS,GSK3B,RBMS3,ANKRD6
