# Supplementary material for: Genetic Basis of Divergent Growth and Muscle Development in Purebred and Crossbred Leizhou Black Goats Revealed by Whole-Genome Resequencing
Source: Biology (Basel). 2026 Jun 29;15(13):1038. doi: 10.3390/biology15131038 (PMC13359781; doi:10.3390/biology15131038)
Supplement: Supplementary file 1 [file biology-15-01038-s001.zip › Supplementary Table 5 Frequency Distribution of the rs646826820 in six Goat breeds.xlsx]

## Sheet: Sheet1
SNP (rs646826820)(RNGTT: NC_030816.1:g.48446934C>T)
F:	AGAAGTATGTAATGCTGTGGGAA	505bp
R：	CGGAGTGTCCACTGTATGCT
	Breeds
	Longlin black goat	Liuyang black goat	Fuqing goat	Chuanzhong black goat	Jining grey goat	Shaanbei white cashmere goat
Sample Source	Guangxi University	Guangxi University	Fujian Academy of Agricultural Sciences	Northwest Agricultural & Forestry University	Northwest Agricultural & Forestry University	Northwest Agricultural & Forestry University
1	TT	CC	TT	TT	TT	CT
2	TT	CT	CC	CT	CT	CC
3	CC	CT	TT	TT	CC	CC
4	TT	TT	CT	TT	TT	TT
5	CT	TT	TT	TT	CC	CC
6	CC	CT	CC	CC	CT	TT
7	TT	CC	CC	CT	CC	TT
8	CT	CC	TT	CC	TT	CC
9	TT	TT	CT	CT	CT	CC
10	TT	CC	TT	CC	TT	CC
11	CC	CC	TT	CT	TT	CT
12	TT	CC	CT	CT	TT	CC
13	CC	TT	CT	CC	CT	CC
14	TT	CC	CC	TT	CT	CC
15	CC	CC	TT	CT	CT	CC
16	CT	CC	TT	TT	CC	TT
17	CT	TT	CC	TT	CC	CC
18	CT	TT	CT	TT	CC	CC
19	CC	CT	CC	TT	CC	CC
20	CC	CT	CC	CC	CC	CC
21	TT	CT	CC	CC	TT	CT
22	TT	CT	TT	CC	CT	CT
23	TT	CT	TT	CT	CT	CC
24	CT	CC	TT	CT	CC	CC
25	TT	CC	CC	CC	CC	CC
26	CT	CT	TT	CC	CC	CC
27	CC	CT	TT	CT	CC	TT
28	CT	CC	TT	TT	CC	CC
29	TT	CC	CC	TT	CC	CC
30	CC	CC	CC	CC	TT	CT
31	CT	CC	CC	CC	CC	TT
32	CC	CC	TT	CT	TT	CT
33	CT	TT	CC	CT	CC	CC
34	CC	CT	CT	CC	CC	CC
35	TT	TT	CC	TT	CC	CC
36	CT	TT	CC	CT	CC	TT
37	TT	TT	TT	TT	CC	CC
38	TT	TT	TT	CC	CC	CC
39	CC	CC	CC	CC	CC	CC
40	TT	CC	CC	TT	TT	TT
41	TT	CC	CC	TT	CC	TT
42	CC	CC	CC	CC	CC	CC
43	TT	TT	TT	CC	CC	CC
44	CT	CT	TT	CC	CC	CC
45	TT	TT	TT	CT	TT	TT
46	CC	CC	TT	CC	TT	CC
47	TT	CT	TT	CC	TT	CT
48	TT	TT	CT	CC	CC	CC
49	TT	CC	CC	CC	TT	CC
50	TT	CT	TT	CC	TT	CC
T allele frequency	0.6	0.42	0.53	0.43	0.38	0.27
