# Supplementary material for: Genetic Basis of Divergent Growth and Muscle Development in Purebred and Crossbred Leizhou Black Goats Revealed by Whole-Genome Resequencing
Source: Biology (Basel). 2026 Jun 29;15(13):1038. doi: 10.3390/biology15131038 (PMC13359781; doi:10.3390/biology15131038)
Supplement: Supplementary file 1 [file biology-15-01038-s001.zip › Supplementary Table 6 Multi-tissue expression profiles of candidate genes.xlsx]

## Sheet: Expression
Gene Name	MYOM2	CBARP	LINGO1	PAXIP1	ABCA7	CRMP1	DPP6	MIDN
Tissue Name	FPKM	FPKM	FPKM	FPKM	FPKM	FPKM	FPKM	FPKM
muscle_1month~SRR7755352	570.54	1.13	9.69	1.92	0.16	0	1.25	12.68
muscle_1month~SRR7755079	13.76	0.15	16.55	4.17	0.17	0.01	9.4	33.93
muscle_1month~SRR7755355	526.36	1.13	6.72	1.5	0.14	0	1.57	9.36
muscle_3months~SRR7755413	337.71	1.11	9.43	2.15	0.1	0.05	0.84	11.44
muscle_3months~SRR7755359	260.79	0.18	4.94	1.37	0.03	0	0.77	4.24
muscle_3months~SRR7755080	339.41	0.92	18.64	1.89	0.06	0	1.38	10.73
muscle_6months~SRR7755353	185.51	0.15	12.26	1.61	0.14	0.05	0.65	11.97
muscle_6months~SRR7755354	220.47	0.11	15.92	2.14	0.11	0	0.97	13.11
muscle_6months~SRR7755488	294.28	0.94	21.21	2.45	0.22	0.01	1.47	13.74
muscle_adult_600m_altitude~SRR1822383	123.96	0.75	2.05	1.96	0.12	0	2.04	39.54
muscle_adult_600m_altitude~SRR1822384	124.68	0.94	2.11	1.87	0.13	0	2.01	39.42
muscle_adult_600m_altitude~SRR1822385	65.85	1.14	16.46	1.37	0.12	0	1.94	18.25
muscle_adult_2000m_altitude~SRR1822392	188.32	1.6	3.17	1.86	0.48	0.01	0.2	12.6
muscle_adult_2000m_altitude~SRR1822393	215.45	1.6	13.92	1.88	0.63	0	1.18	15.79
muscle_adult_2000m_altitude~SRR1822394	265.41	1.28	46.87	1.76	0.16	0	1.51	12.89
muscle_adult_3000m_altitude~SRR1822401	255.07	1.82	20.54	1.68	0.4	0	1.16	19.7
muscle_adult_3000m_altitude~SRR1822402	250.07	1.33	24.05	2.67	0.27	0	4.36	7.86
muscle_adult_3000m_altitude~SRR1822403	216.87	2.36	17.29	2.02	0.42	0.08	1.37	21.21
skeletal_muscle_fetal_45days~SRR9124582	22.07	1.03	2.14	3.85	0.28	2.86	8.61	4.45
skeletal_muscle_fetal_45days~SRR9124583	33.08	0.9	0.36	3.74	0.25	1.87	7.44	5.47
skeletal_muscle_fetal_45days~SRR9124585	19.28	0.98	0.3	3.84	0.45	2.5	7.45	4.49
skeletal_muscle_fetal_65days~SRR9124584	97.24	1.08	0.4	3.48	0.3	0.73	12.51	5.86
skeletal_muscle_fetal_65days~SRR9124586	20.42	0.84	1.26	3.4	0.45	0.58	3.11	5.4
skeletal_muscle_fetal_65days~SRR9124587	95.78	1.67	0.43	3.12	0.33	0.78	8.65	4.18
skeletal_muscle_fetal_90days~SRR9124588	83.16	0.68	1.95	2.99	0.34	0.58	3.54	3.88
skeletal_muscle_fetal_90days~SRR9124589	95.27	1.75	0.5	3.05	0.22	0.41	3.95	5.61
skeletal_muscle_fetal_120days~SRR9124576	106.26	0.99	1.58	1.4	0.11	0.12	0.48	2.29
skeletal_muscle_fetal_120days~SRR9124577	130.38	0.53	2.04	1.74	0.19	0.14	0.59	2.03
skeletal_muscle_fetal_120days~SRR9124590	107.39	0.74	1.75	1.97	0.17	0.03	0.93	3.57
skeletal_muscle_fetal_135days~SRR9124574	60.86	0.81	0.64	2.14	0.08	0.09	1.81	3.01
skeletal_muscle_fetal_135days~SRR9124575	82.22	0.54	0.1	1.69	0.04	0.02	2.48	2.46
skeletal_muscle_fetal_135days~SRR9124581	67.18	0.93	0.02	1.9	0.01	0.02	1.33	3.19
skeletal_muscle_birth_24hours~SRR9124578	47.74	0.57	0.3	1.95	0.13	0.03	1.52	2.47
skeletal_muscle_birth_24hours~SRR9124579	161.9	0.35	2.12	0.95	0.33	0.03	3.6	1.23
skeletal_muscle_birth_24hours~SRR9124580	55.84	0.62	0.12	1.9	0.09	0	1.24	1.91
skeletal_muscle_birth_90days~SRR9124592	103.67	0.21	2.2	1.47	0.14	0.03	1.45	9.78
skeletal_muscle_birth_90days~SRR9124572	81.08	0.16	3.68	1.58	0.2	0.01	0.97	9.71
skeletal_muscle_birth_90days~SRR9124573	107.29	0.16	1.39	1.47	0.12	0.01	1.91	6.05
leg_muscle_fetus~SRR5684874	187.56	0.83	8.77	2.25	0.14	0.04	2.78	4.64
leg_muscle_fetus~SRR5684875	199.76	0.71	4.22	1.96	0.04	0	2.58	6.25
leg_muscle_fetus~SRR5684876	199.43	0.91	6.25	3.16	0.14	0.06	1.29	4.17
leg_muscle_adult~SRR5684871	174.39	1.06	14.69	1.8	0.36	0.02	0.8	7.86
leg_muscle_adult~SRR5684872	179.19	0.15	6.51	2.52	0.31	0.02	0.66	17.14
leg_muscle_adult~SRR5684873	180.44	1.05	7.73	1.81	0.17	0	1.11	20.44
thyroid_juvenile~SAMN05389748	0.05	2.73	0.12	5.69	2.72	0.06	0.19	2.09
pineal_juvenile~SAMN05389750	1.44	6.39	0.57	0.86	6.08	2.9	5.66	3.81
pituitary_juvenile~SAMN05389751	0.05	0.56	0.2	1.23	1.52	4.85	5.34	4.45
frontal_brain_adult~SRR636939	0.91	4.7	34.16	4.13	14.34	78.47	42.08	8.83
frontal_brain_adult~SRR636940	0.88	5.17	34.42	4.82	20.82	59.37	34.45	11.51
hypothalamus_1month~SRS3328006	0.68	5.26	27.16	2.88	3.79	54.04	34.77	12.28
hypothalamus_juvenile~SAMN05389749	0.16	5.06	15.56	0.58	9.09	26.11	39.59	9.97
hippocampus_juvenile~SAMN05389746	0.03	0.12	70.29	0.38	6.13	10.26	61.82	15.89
skin_embryo_45days~SRR3085625	13.38	1.8	0.21	10.2	0.2	9.06	6.85	4.27
skin_embryo_45days~SRR3085626	9.78	2.57	5.59	9.17	0.39	41.91	10.95	4.89
skin_embryo_45days~SRR3085627	20.12	3.77	4.24	7.64	0.29	67.63	18.36	7.35
skin_embryo_55days~SRR3085628	36.28	1.23	2.87	8.34	0.22	2.17	6.52	3.7
skin_embryo_55days~SRR3085629	44.88	2.66	2.78	6.38	0.21	2.29	6.72	2.49
skin_embryo_55days~SRR3085630	72.05	2.77	2.77	5.93	0.14	4.25	9.79	3.68
skin_embryo_60days~SRR2102018	22.47	3.29	14.55	7.27	0.74	2.73	9.54	23.25
skin_embryo_60days~SRR2102019	48.51	2.16	11.45	6.97	0.37	2.03	7.72	18.05
skin_embryo_60days~SRR2102020	10.54	1.23	10.52	7.83	0.48	1.47	5.59	22.76
skin_embryo_65days~SRR3085631	16.16	2.26	0	7.14	0.33	0.54	2.63	6.73
skin_embryo_65days~SRR3085632	1.43	0.97	1.28	7.62	0.28	1.13	1.07	7.58
skin_embryo_65days~SRR3085633	18.96	2.88	0.02	8.06	0.26	1.22	3.41	7.71
skin_embryo_120days~SRR2102015	28.85	5.03	4.92	5.43	0.67	0.3	3.07	16.13
skin_embryo_120days~SRR2102016	10.35	2.56	3.66	6.24	0.99	0.47	1.37	29.29
skin_embryo_120days~SRR2102017	5.03	4.8	3.62	6.42	0.83	0.24	2.42	23.37
skin_newborn~SRR2102021	2	3.33	3.18	7.14	0.43	0.12	2.18	30.6
skin_newborn~SRR2102022	26.86	2.08	4.91	7.03	0.8	0	1.61	26.65
skin_newborn~SRR2102023	25.75	2.57	4.2	6.13	0.64	0.1	1.53	30.12
skin_1month~SRR7755489	35.3	1.68	8.59	4.83	1.07	0.17	0.98	18.97
skin_1month~SRR7755361	0.68	2.99	2.5	3.95	0.59	0.11	0.74	11.5
skin_1month~SRR7755156	1.27	4.12	2.17	6.46	0.98	0.18	0.87	22.08
skin_3months~SRR7755088	0.33	4.3	9.97	5.76	0.88	0.16	0.99	29.79
skin_3months~SRR7755087	0.18	2.85	9.24	4.51	0.97	0.09	0.67	21.17
skin_3months~SRR7755158	0.19	0.73	3.79	3.94	0.66	0.1	0.5	39.6
skin_6months~SRR7755360	0.32	3.52	1.58	5.03	0.64	0.01	1.42	18.95
skin_6months~SRR7755159	0.27	3.52	3.72	6.67	0.96	0.11	0.79	25.66
skin_6months~SRR7755157	0.32	4.1	3.67	6.36	0.99	0.1	1.24	27.47
skin_adult_Dazu_black_goat~SRR11743609	0.1	2.64	3.05	6.28	0.59	0.08	0.77	20.91
skin_adult_Dazu_black_goat~SRR11743610	0.01	2.13	5.73	6.45	0.71	0.04	0.37	33.86
skin_adult_Dazu_black_goat~SRR11743620	0.1	4.57	2.08	7.71	0.87	0.13	1.23	29.13
skin_adult_Inner_Mongolia_cashmere_goat~SRR11743622	0.06	1.65	2.13	5.18	0.67	0.04	0.58	18.03
skin_adult_Inner_Mongolia_cashmere_goat~SRR11743631	0.04	3.78	2.69	8.67	0.86	0.05	0.66	29.26
skin_adult_Inner_Mongolia_cashmere_goat~SRR11743642	0.11	1.58	1.76	7.22	0.64	0.1	1.07	32.93
skin_anagen_1year~SRR7403261	0.05	1.38	0.82	3.41	0.64	0.13	0.8	13.61
skin_anagen_1year~SRR7403258	0.06	1.17	1.36	2.9	0.5	0.13	0.5	7.84
skin_anagen_1year~SRR7403259	0.12	1.18	0.65	2.72	0.57	0.06	0.63	10.22
skin_telogen_1year~SRR7403262	0.06	1.05	1.89	5.5	0.48	0.05	0.34	15.31
skin_telogen_1year~SRR7403263	0.03	0.51	2.96	5.06	0.47	0.07	0.36	10.3
skin_telogen_1year~SRR7403260	0.08	1.54	1.76	4.42	0.77	0.02	0.46	7.58
primary_hair_folicle_anagen_stage~SRR489506	0	0.57	0.02	0.32	0.01	0	0.27	9.01
primary_hair_folicle_anagen_stage~SRR489507	0.02	1.11	0.45	0.72	0.11	0	0.12	7
primary_hair_folicle_anagen_stage~SRR489508	0.06	1.52	1.58	0.78	0.14	0	0.23	17.41
secondary_hair_folicle_anagen_stage~SRR489503	0	1.33	3.06	0.38	0.2	0	0.04	8.36
secondary_hair_folicle_anagen_stage~SRR489504	0	3.22	4.82	0.14	0.3	0	0	16.25
perirenal_fat_birth_1day~SRR9308825	0	0.25	0.2	2.61	0.99	0.06	0	13.1
perirenal_fat_birth_1day~SRR9308826	0	0.24	0.09	2.54	1.73	0.14	0	8.41
perirenal_fat_birth_1day~SRR9308829	0	0.13	0.36	2.48	1.42	0.09	0.02	9.54
perirenal_fat_birth_1day~SRR9308832	0	0.14	0.14	2.66	1	0.08	0.05	4.44
perirenal_fat_birth_30days~SRR9308821	0	1.04	0.06	2.07	0.73	0.07	0.13	7.44
perirenal_fat_birth_30days~SRR9308822	0	0.22	0.23	1.38	0.75	0	0.14	5.08
perirenal_fat_birth_30days~SRR9308823	0	0.9	0.26	3.15	0.83	0.07	0.04	1.68
perirenal_fat_birth_30days~SRR9308824	0	0.17	0.24	2.48	0.71	0	0.21	3.71
perirenal_fat_1year~SRR9308827	0.04	0.21	0.14	3.69	1.77	0	0.09	3.97
perirenal_fat_1year~SRR9308828	0	0.19	0.36	2.27	1.01	0	0.07	3.35
perirenal_fat_1year~SRR9308830	0	0.17	0.29	3.14	0.8	0.05	0.09	5.89
perirenal_fat_1year~SRR9308831	0	0.95	0.29	2.63	0.57	0.02	0	5.05
fat_1month~SRR7755084	67.15	0.11	6.72	1.54	0.53	0.03	0.51	5.46
fat_1month~SRR7755485	0.31	1.54	0.55	3.98	0.11	0	0.03	9.67
fat_1month~SRR7755083	0.06	0.48	0.61	4.12	1	0.01	0.19	13.4
fat_3months~SRR7755151	11.22	1.47	3.57	4.32	0.41	0.03	0.17	18.07
fat_3months~SRR7755287	0.19	0.34	3.01	4.6	0.68	0.05	0.46	15.74
fat_3months~SRR7755286	0.97	1.79	4.01	3.26	0.36	0.03	0.43	12.79
fat_6months~SRR7755486	6.94	1.89	2.27	3.51	1.09	0.02	0.07	13.99
fat_6months~SRR7755423	0.01	1.01	0.3	2.74	0.99	0	0.4	6.55
fat_6months~SRR7755082	3.69	0.11	3.08	3.19	0.55	0.01	0.56	15.39
semitendinosus_4weeks~SRR12627524	116.12	0.7	15.14	2.75	0.21	0.02	1.77	8.67
semitendinosus_4weeks~SRR12629763	263.17	0.59	37.44	1.78	0.2	0	2.27	5.05
semitendinosus_4weeks~SRR12629929	168.52	0.96	12.76	2.46	0.25	0	1.85	9.18
heart_fetus~SRR5684849	144.08	0.18	2.25	2.42	0.26	0.21	0.09	8.67
heart_fetus~SRR5684850	107.88	1.63	3.5	3.13	0.29	0.02	0	19.43
heart_fetus~SRR5684851	83.47	1.98	1.97	2.87	0.18	0.05	0.11	12.67
heart_adult~SRR5684846	299.79	1.5	5.55	2.35	0.46	0	0.03	16.92
heart_adult~SRR5684847	241.38	1.55	5.68	2.33	0.45	0	0.01	20.71
heart_adult~SRR5684848	244.07	1.33	2.79	2.16	0.31	0	0.01	23.53
heart_adult_600m_altitude~SRR1822389	172.34	0.86	2.72	1.73	0.15	0	0.01	12.08
heart_adult_600m_altitude~SRR1822390	126.18	0.76	1.36	1.79	0.23	0	0	6.59
heart_adult_600m_altitude~SRR1822391	139.75	0.83	1.73	2.13	0.18	0	0	18.59
heart_adult_2000m_altitude~SRR1822398	169.49	0.19	6.28	3.04	0.71	0.02	0	15.56
heart_adult_2000m_altitude~SRR1822399	266.78	1.45	3.35	2.76	0.34	0.03	0.04	11.52
heart_adult_2000m_altitude~SRR1822400	213.98	1.67	5.32	3.54	0.49	0.03	0.01	19.21
heart_adult_3000m_altitude~SRR1822407	326.57	1.21	4.99	2.36	0.8	0.02	0.04	22.71
heart_adult_3000m_altitude~SRR1822408	274.17	1.78	3.99	3.15	0.4	0.06	0.03	18.05
heart_adult_3000m_altitude~SRR1822409	254.41	0.23	2.88	2.32	0.69	0	0	12.2
spleen_fetus~SRR5690615	0.06	1.81	0.29	6.85	3.98	0.1	1.39	23.71
spleen_fetus~SRR5690616	0.06	1.96	0.31	7.49	4.18	0.14	0.7	25.58
spleen_fetus~SRR5690617	9.08	1.3	0.43	7.63	3.33	0.02	0.71	24.56
spleen_adult~SRR5690612	0.1	1.6	0.09	4.96	3.59	0	1.31	20.49
spleen_adult~SRR5690613	0.03	0.2	0.18	4.7	3.14	0.02	0.99	16.93
spleen_adult~SRR5690614	0.12	0.26	0.06	6.1	3.17	0	0.75	19.97
spleen_adult_high_altitude~SRR5190454	0.18	1.68	0.08	6.01	2.74	0.04	0.87	30.11
spleen_adult_high_altitude~SRR5190456	0	1.5	0.13	8.11	3.88	0	0.21	24.05
spleen_adult_high_altitude~SRR5190458	0.12	2.37	0.08	5.7	2.29	0.02	0.35	35.28
bone_1month~SRR7755492	0	2.81	0.39	11.93	5.36	0.04	0.8	18.92
bone_1month~SRR7755491	1.41	1.84	0.69	8.24	6.93	0	0.23	22.49
bone_1month~SRR7755099	3.61	1.95	0.63	8.59	5.85	0.17	0.43	17.5
bone_3months~SRR7755357	0.34	0.77	0.5	5.33	2.79	0.09	0.52	9.62
bone_3months~SRR7755081	0.29	0.22	0.21	3.75	2.02	0.01	0.19	11.45
bone_3months~SRR7755103	1.18	1.48	0.43	8.32	8.99	0.05	0.27	21.89
bone_6months~SRR7755100	2.28	2.15	1.02	5.14	3.01	0.08	0.52	11.72
bone_6months~SRR7755097	0	0.74	0.11	11.5	8.76	0	1.29	19.67
bone_6months~SRR7755098	0.46	2	0.27	7.9	6.96	0.03	0.82	18.41
hoof_1month~SRR7755483	0	0.19	0.02	0.85	0.06	0	0.03	13.71
hoof_3months~SRR7755104	0.06	2.3	0.87	2.39	0.39	0	0.04	28.9
horn_1month~SRR7755487	0.09	2.2	1.07	2.79	0.41	0.1	1.12	11.18
horn_3months~SRR7755091	0.14	2.23	1.35	4.9	1.18	0.04	0.09	26.11
horn_6months~SRR7755092	0.27	1.59	1.75	5.23	0.69	0.12	0.16	31.05
horn_sprouts_1month~SRR7755358	3.27	2.58	0.91	2.59	0.34	0.33	3.15	7.17
horn_sprouts_1month~SRR8002968	0.01	1.39	0.61	3.36	0.49	0.05	1.57	18.8
horn_sprouts_1month~SRR8002975	0	0.85	0.03	3.11	0.46	0.05	4.13	15.14
horn_sprouts_1month~SRR8002976	0.01	0.62	0.69	3.81	0.64	0.33	1.79	20.3
horn_sprouts_3months~SRR7755411	0.05	1.46	0.46	2.3	0.5	0.28	4.15	9.23
horn_sprouts_6months~SRR7755284	0	1.74	0.67	2.74	0.3	0.08	2.18	6.78
horn_sprouts_6months~SRR7755484	0.01	0.39	0.96	3.83	0.47	0.13	1.97	9.2
mammary_gland_1month~SRR7755102	0.1	1.7	0.65	5.7	1.43	0.22	0.28	14.35
mammary_gland_1month~SRR7755086	0.02	0.46	1.03	4.25	0.2	0.01	0.08	22.94
mammary_gland_1month~SRR7755085	0.06	2.98	3.26	5.64	0.67	0.05	0.51	22.18
mammary_gland_3months~SRR7755154	0.21	1.98	4.39	5.51	0.4	0.15	0.17	31.31
mammary_gland_3months~SRR7755155	0.1	2.03	5.61	5.18	0.91	0.18	0.27	20.69
mammary_gland_3months~SRR7755152	0.18	3.51	2.55	4.78	0.65	0.08	0.23	30.91
mammary_gland_6months~SRR7755490	0.18	3.91	2.44	7.96	2.2	0.22	0.36	17.4
mammary_gland_6months~SRR7755153	0.41	2.76	1.97	6.6	1.25	0.03	1.1	26.95
mammary_gland_6months~SRR7755150	0.34	1.98	3.52	4.6	0.7	0.2	1.18	27.08
mammary_gland_early_lactation~SRR11149903	0.01	1.12	0.05	2.51	0.46	0	0.04	6.14
mammary_gland_early_lactation~SRR11149905	0.03	1.37	0.07	3.85	1.33	0	0.17	23.7
mammary_gland_early_lactation~SRR11149906	0	1.35	0.05	2.52	0.55	0	0.06	6.17
mammary_gland_early_lactation~SRR11149907	0	1.34	0.05	2.43	0.82	0	0.06	5.99
mammary_gland_early_lactation~SRR11149908	0.02	0.38	0	2.31	0.58	0	0.02	10.67
mammary_gland_early_lactation~SRR11149909	0	1.06	0.05	2.36	0.56	0.01	0.03	11.1
mammary_gland_early_lactation~SRR11149910	0	0.96	0.05	2.41	0.49	0	0.03	8.62
mammary_gland_late_lactation~SRR11149911	0.01	1.42	0.07	2.63	0.99	0	0.07	6.97
mammary_gland_late_lactation~SRR11149912	0.03	1.63	0.1	3.13	1.16	0	0.04	7.82
mammary_gland_late_lactation~SRR11149913	0	0.87	0.05	1.88	0.64	0	0.01	4.75
mammary_gland_late_lactation~SRR11149914	0.01	0.63	0.03	1.84	0.76	0	0.01	10.03
mammary_gland_late_lactation~SRR11149896	0	1.61	0.15	3.93	1.4	0.01	0.35	10
mammary_gland_late_lactation~SRR11149897	0	1.15	0.1	1.89	0.61	0	0.06	10.4
mammary_gland_late_lactation~SRR11149898	0	1.27	0.04	2.51	1.05	0	0.1	6.67
mammary_gland_dry_period~SRR11149915	0.06	2.43	0.38	6.22	1.63	0.07	0.29	38.36
mammary_gland_dry_period~SRR11149916	0.01	2.29	0.21	6.76	1.15	0.01	0.41	42.33
mammary_gland_dry_period~SRR11149899	0.04	2.43	0.24	6.76	1.8	0.02	0.16	22.74
mammary_gland_dry_period~SRR11149900	0.01	2.95	0.15	6.63	1.66	0.03	0.34	25.63
mammary_gland_dry_period~SRR11149901	0.02	0.58	0.16	5.72	1.26	0.01	0.13	15.07
mammary_gland_dry_period~SRR11149902	0	0.35	0.08	3.88	1.03	0.01	0.02	21.48
mammary_gland_dry_period~SRR11149904	0.05	1.02	0.16	6.9	1.54	0.04	0.21	37.51
oocyte~SRR9087846	0.02	0	0.01	4.11	0	0.67	0.09	0
oocyte~SRR9087851	0.07	0.03	0.1	5.04	0	0.97	0.06	0.05
oocyte~SRR9087852	0.03	0.02	0.03	3.27	0	1.33	0.02	0.02
ovary_follicular_phase~SRR7961910	0.08	0.53	0.33	3.61	0.39	1.04	0.12	9.33
ovary_follicular_phase~SRR7961911	0.12	1.14	0.27	3.29	0.42	0.92	0.05	10.39
ovary_follicular_phase~SRR7961912	0.19	1.08	0.21	3.65	0.27	0.9	0.09	7.17
ovary_follicular_phase~SRR7961913	0.21	0.72	0.23	3.1	0.32	0.74	0.12	6.77
ovary_follicular_phase~SRR7961914	0.02	0.89	0.02	2.87	0.35	1.36	0.06	7.56
ovary_luteal_phase~SRR7961915	0.04	1.09	0.09	2.34	1.1	0.43	0.02	12.57
ovary_luteal_phase~SRR7961916	0.02	1.07	0.23	2.32	0.72	0.38	0.02	11.09
ovary_luteal_phase~SRR7961917	0.12	0.8	0.19	2.2	0.59	0.47	0.05	4.27
ovary_luteal_phase~SRR7961918	0.06	0.82	0.15	2.03	0.71	0.31	0.04	5.56
ovary_luteal_phase~SRR7961919	0.02	1.12	0.14	2.25	0.8	0.47	0	13.77
ovary_30months~SRR10438772	0.08	1.26	0.72	4.59	0.35	1.33	0.12	9.91
ovary_30months~SRR10438773	0.42	2.17	1.45	4.6	1.06	0.81	0.64	6.14
ovary_30months~SRR10438774	0.31	1.67	0.69	4.27	1.33	0.64	0.44	8.43
ovary_30months~SRR10438775	0.32	1.75	0.94	4.07	0.51	2.66	0.2	7.24
ovary_30months~SRR10438776	0.12	0.52	0.61	4.1	0.69	0.43	0.05	8.06
testis_1month~SRR8002930	0.15	2.42	0.8	5.91	0.79	2.39	0.38	13.1
testis_1month~SRR8002931	0.36	3.86	0.23	5.13	0.77	2.48	0.27	12.73
testis_1month~SRR8002937	0.78	1.64	0.25	7.1	0.59	2.02	0.48	31.13
testis_3months~SRR11350505	0.04	6.84	2.79	7.44	5.91	0.63	1.34	11.63
testis_3months~SRR11350506	0.03	8.95	3.25	6.73	6.43	0.52	1.88	11.91
testis_3months~SRR11350513	0.08	6.5	3.08	6.44	4.9	0.38	1.66	7.98
testis_3months~SRR11350514	0.1	8.3	3.12	6.94	6.53	0.6	1.77	10.66
testis_6months~SRR11350507	0.09	9.26	3.26	7.39	7.81	0.5	1.53	12.14
testis_6months~SRR11350508	0.05	9.33	4.41	6.71	8.29	0.41	1.43	18.33
testis_6months~SRR11350509	0.08	7.54	3.06	7.46	7.35	0.44	1.68	6.97
testis_6months~SRR11350510	0.1	8.15	3.37	7.03	8.74	0.43	1.5	13.07
testis_12months~SRR11350511	0.06	9.32	3.6	7.22	8.55	0.45	1.56	14.44
testis_12months~SRR11350512	0.05	7.87	5.51	9.04	8.47	0.53	1.7	12.13
testis_12months~SRR11350515	0.08	7.91	4.97	7.51	7.09	0.41	1.28	10.46
testis_12months~SRR11350516	0.09	9.21	4.1	7.33	6.97	0.22	1.61	13.24
testis_juvenile~SAMN05389747	0.11	23.67	2.2	6.7	7.04	0.51	0.85	9.34
embryo_2cell_stage~SRR9087840	0.02	0.02	0.03	3.14	0	1.86	0.04	0.03
embryo_2cell_stage~SRR9087841	0.02	0.04	0.03	2.41	0.01	1.09	0.05	0.04
embryo_2cell_stage~SRR9087843	0.1	0.02	0	2.3	0.01	1.01	0.09	0.03
embryo_4cell_stage~SRR9087842	0.01	0.04	0.03	3	0.01	0.2	0.08	0.01
embryo_4cell_stage~SRR9087845	0.01	0	0.18	2.79	0	1.74	0.05	0.07
embryo_4cell_stage~SRR9087857	0.04	0.08	0.12	1.91	0.01	1.74	0.1	0.06
embryo_8cell_stage~SRR9087844	0.11	0.03	0.05	2.24	0	1.79	0.18	0.05
embryo_8cell_stage~SRR9087853	0.05	0.07	0.06	2.31	0.03	1.19	0.09	0.06
embryo_8cell_stage~SRR9087854	0.07	0.05	0.02	1.68	0	1.61	0.12	0.08
embryo_16cell_stage~SRR9087850	0.01	0.11	0.06	2.01	0.04	0.95	0.05	0.16
embryo_16cell_stage~SRR9087839	0.01	0.01	0	0.7	0.04	0.63	0.02	0.23
embryo_16cell_stage~SRR9087856	0	0.06	0.09	2.6	0	0.94	0.04	0.8
embryo_morula_stage~SRR9087847	0.25	0.1	0.02	3.1	0.09	1.53	0.43	0.2
embryo_morula_stage~SRR9087848	0	0.08	0.08	4.35	0.02	0.09	0	0.69
embryo_morula_stage~SRR9087849	0	0.11	0.09	2.65	0.03	0.17	0	0.99
embryo_blastocyst_stage~SRR9087855	0	0.04	0.07	5.56	0.02	0	0.04	1.35
embryo_blastocyst_stage~SRR9087859	0	0.23	0.03	8.39	0.05	0	0.02	3.15
lung_adult_600m_altitude~SRR1822386	0.44	1.01	1.06	3.42	0.75	0	0.01	22.47
lung_adult_600m_altitude~SRR1822387	0.07	0.94	0.08	4.42	1.21	0	0.02	27.09
lung_adult_600m_altitude~SRR1822388	0.07	0.95	0.12	3.97	0.9	0	0.05	14.48
lung_adult_2000m_altitude~SRR1822395	0.37	2.26	4.23	5.05	1.78	0.04	0.03	39.04
lung_adult_2000m_altitude~SRR1822396	0.24	0.38	2.97	5.86	1.37	0.01	0.05	32.49
lung_adult_2000m_altitude~SRR1822397	0.12	3.57	1.96	4.58	0.93	0.02	0.06	23.36
lung_adult_3000m_altitude~SRR1822404	0.32	0.35	0.68	4.05	1.14	0	0.01	19.66
lung_adult_3000m_altitude~SRR1822405	0.29	0.37	1.4	5.48	2.58	0.04	0.05	37.29
lung_adult_3000m_altitude~SRR1822406	0.49	2.25	0.23	5.04	1.22	0	0.04	23.18
kidney_fetus~SRR5684862	0.33	1.95	1	7.05	1.96	1.17	0.52	20.09
kidney_fetus~SRR5684861	0.6	1.96	0.77	6.31	1.75	1.28	0.7	17.54
kidney_fetus~SRR5684863	0.55	2.28	0.89	7.42	2.71	0.53	0.52	26.59
kidney_adult~SRR5684858	0.4	1.24	0.37	3.37	1.81	0	0.05	10.1
kidney_adult~SRR5684859	0.21	1.88	0.16	3.17	2.04	0	0.09	11.75
kidney_adult~SRR5684860	0.45	2.51	0.23	4.32	3.21	0.05	0.04	15.3
kidney_adult_high_altitude~SRR5190441	1.23	2.08	0.22	4.82	2.8	0.06	0.13	9.19
kidney_adult_high_altitude~SRR5190442	0.54	1.25	0.22	4.74	1.9	0.06	0.1	14.98
kidney_adult_high_altitude~SRR5190443	1.47	0.42	0.16	3.22	1.65	0.02	0.05	6.38
submandibular_gland_1month~SRR10980024	0.09	0.62	1.58	2.12	0.78	0.04	0.15	24.91
submandibular_gland_1month~SRR10980025	0.09	0.86	1.01	1.67	0.6	0.01	0.08	17.8
submandibular_gland_1month~SRR10980026	0.13	0.48	0.66	7.4	4.11	0.04	0.67	24.21
submandibular_gland_12months~SRR10980027	0	1.02	0.07	2.25	0.78	0.15	0.18	30.68
submandibular_gland_12months~SRR10980028	0.4	0.71	1.12	1.89	0.48	0.07	0.08	13.17
submandibular_gland_12months~SRR10980029	0.12	1.01	1	6.29	4.07	0.04	0.11	21.35
submandibular_gland_24months~SRR10980030	0.48	0.5	2.31	2.27	1.02	0.05	0.14	41.34
submandibular_gland_24months~SRR10980031	0.56	1	0.17	15.17	7.2	0.4	0.18	66.7
submandibular_gland_24months~SRR10980032	0.1	0.79	2.78	1.99	0.58	0.08	0.08	26.69
esophagus_1month~SRR8002969	21.07	1.24	1.89	3.16	1.02	0	1.03	18.14
esophagus_1month~SRR8002970	1.27	0.22	1.09	3.29	0.58	0	0.55	23.64
esophagus_1month~SRR8002972	22.64	0.3	0.09	3.45	0.71	0.16	1.45	19.91
rumen_1month~SRR7755279	0.05	1.41	2.64	3.53	0.39	0.46	0.52	9.79
rumen_1month~SRR8002971	0.12	0.49	4.67	4.46	0.54	0.27	0.42	19.78
rumen_1month~SRR8002973	0.12	1.18	3.72	4.83	0.46	0.56	0.75	13.54
rumen_1month~SRR8002974	0	1.19	0.64	4	0.54	0.22	0.3	13.97
rumen_3months~SRR7755356	0.33	0.45	4.28	3.69	0.96	0.08	0.16	9.22
rumen_6months~SRR7755278	0.12	0.38	2.44	4.74	0.49	0.39	0.32	7.06
liver_fetus~SRR5690238	0.3	1.54	1.56	4.6	0.93	0.11	0.01	21.86
liver_fetus~SRR5690239	0.09	1.12	0.21	3.78	0.14	0.15	0.06	9.44
liver_fetus~SRR5690240	0.1	0.94	0.03	3.25	0.19	0	0.06	16.64
liver_1month~SRR7755283	0.13	0.48	0.3	2.07	0.39	0	0.5	9.18
liver_1month~SRR7755289	0.04	0.62	0.25	2.48	0.23	0	0.13	8.5
liver_1month~SRR7755288	0.13	0.46	0.51	1.53	0.31	0	0.28	6.21
liver_3months~SRR7755425	0.11	0.1	0.08	0.46	0.15	0	0.05	3.21
liver_3months~SRR7755426	0.17	0.05	0.05	0.59	0.21	0	0.19	3.81
liver_3months~SRR7755427	0.09	0.05	0.11	0.63	0.14	0	0.08	2.77
liver_6months~SRR7755424	0.25	1.37	0.07	0.55	0.08	0	0	1.88
liver_6months~SRR7755282	0.63	0.46	0.43	2.79	0.34	0	0.13	8.86
liver_6months~SRR7755285	0.58	0.5	0.48	2.81	0.28	0.01	0.12	10.72
liver_adult~SRR5690235	0.61	0.56	0.39	2.39	0.32	0	0.03	8.25
liver_adult~SRR5690236	0.27	0.51	0.24	2.38	0.44	0.02	0.04	4.66
liver_adult~SRR5690237	0.59	0.8	0.2	1.71	0.16	0	0.08	3.81
liver_adult_high_altitude~SRR5190453	0.53	0.3	0.09	1.93	0.21	0	0.04	5.2
liver_adult_high_altitude~SRR5190455	0.32	0.34	0.13	2.58	0.31	0	0.08	8.4
liver_adult_high_altitude~SRR5190457	0.5	0.32	0.2	1.47	0.23	0	0.01	3.65
